# Supplementary material for: A genomic‐based vision on the genetic diversity and key performance traits in selectively bred Arctic charr (Salvelinus alpinus)
Source: Evol Appl. 2021 Jul 2;15(4):565–77. doi: 10.1111/eva.13261 (PMC9046918; doi:10.1111/eva.13261)
Supplement: Supplementary file 2 — Data S1 [file EVA-15-565-s002.txt]

Id	Year_class	Population
AC_2019_101	NA	Arjeplog
AC_2019_102	NA	Arjeplog
AC_2019_103	NA	Arjeplog
AC_2019_104	NA	Arjeplog
AC_2019_105	NA	Arjeplog
AC_2019_107	NA	Arjeplog
AC_2019_108	NA	Arjeplog
AC_2019_109	NA	Arjeplog
AC_2019_110	NA	Arjeplog
AC_2019_111	NA	Arjeplog
AC_2019_112	NA	Arjeplog
AC_2019_113	NA	Arjeplog
AC_2019_114	NA	Arjeplog
AC_2019_116	NA	Arjeplog
AC_2019_117	NA	Arjeplog
AC_2019_118	NA	Arjeplog
AC_2019_120	NA	Arjeplog
AC_2019_121	NA	Arjeplog
AC_2019_122	NA	Arjeplog
AC_2019_124	NA	Arjeplog
AC_2019_125	NA	Arjeplog
AC_2019_128	NA	Arjeplog
AC_2019_129	NA	Arjeplog
AC_2019_130	NA	Arjeplog
AC_2019_131	NA	Arjeplog
AC_2019_132	NA	Arjeplog
AC_2019_133	NA	Arjeplog
AC_2019_134	NA	Arjeplog
AC_2019_135	NA	Arjeplog
AC_2019_136	NA	Arjeplog
AC_2019_137	NA	Arjeplog
AC_2019_138	NA	Arjeplog
AC_2019_139	NA	Arjeplog
AC_2019_140	NA	Arjeplog
AC_2019_141	NA	Arjeplog
AC_2019_142	NA	Arjeplog
AC_2019_143	NA	Arjeplog
AC_2019_144	NA	Arjeplog
AC_2019_145	NA	Arjeplog
AC_2019_146	NA	Arjeplog
AC_2019_147	NA	Arjeplog
AC_2019_148	NA	Arjeplog
AC_2019_149	NA	Arjeplog
AC_2019_150	NA	Arjeplog
AC_2019_151	NA	Arjeplog
AC_2019_152	NA	Arjeplog
AC_2019_153	NA	Arjeplog
AC_2019_154	NA	Arjeplog
AC_2018_1	2017	Kalarne
AC_2018_10	2017	Kalarne
AC_2018_1029	2017	Kalarne
AC_2018_1030	2017	Kalarne
AC_2018_1031	2017	Kalarne
AC_2018_1032	2017	Kalarne
AC_2018_1033	2017	Kalarne
AC_2018_1034	2017	Kalarne
AC_2018_1035	2017	Kalarne
AC_2018_1036	2017	Kalarne
AC_2018_1037	2017	Kalarne
AC_2018_1038	2017	Kalarne
AC_2018_1039	2017	Kalarne
AC_2018_1040	2017	Kalarne
AC_2018_1041	2017	Kalarne
AC_2018_1042	2017	Kalarne
AC_2018_1043	2017	Kalarne
AC_2018_1044	2017	Kalarne
AC_2018_1045	2017	Kalarne
AC_2018_1046	2017	Kalarne
AC_2018_1047	2017	Kalarne
AC_2018_1048	2017	Kalarne
AC_2018_1049	2017	Kalarne
AC_2018_1050	2017	Kalarne
AC_2018_1051	2017	Kalarne
AC_2018_1052	2017	Kalarne
AC_2018_1053	2017	Kalarne
AC_2018_1054	2017	Kalarne
AC_2018_1055	2017	Kalarne
AC_2018_1056	2017	Kalarne
AC_2018_1057	2017	Kalarne
AC_2018_1058	2017	Kalarne
AC_2018_11	2017	Kalarne
AC_2018_1119	2017	Kalarne
AC_2018_1120	2017	Kalarne
AC_2018_1121	2017	Kalarne
AC_2018_1122	2017	Kalarne
AC_2018_1123	2017	Kalarne
AC_2018_1124	2017	Kalarne
AC_2018_1125	2017	Kalarne
AC_2018_1126	2017	Kalarne
AC_2018_1127	2017	Kalarne
AC_2018_1128	2017	Kalarne
AC_2018_1129	2017	Kalarne
AC_2018_1130	2017	Kalarne
AC_2018_1131	2017	Kalarne
AC_2018_1132	2017	Kalarne
AC_2018_1133	2017	Kalarne
AC_2018_1134	2017	Kalarne
AC_2018_1135	2017	Kalarne
AC_2018_1136	2017	Kalarne
AC_2018_1137	2017	Kalarne
AC_2018_1138	2017	Kalarne
AC_2018_1139	2017	Kalarne
AC_2018_1140	2017	Kalarne
AC_2018_1141	2017	Kalarne
AC_2018_1142	2017	Kalarne
AC_2018_1143	2017	Kalarne
AC_2018_1144	2017	Kalarne
AC_2018_1145	2017	Kalarne
AC_2018_1146	2017	Kalarne
AC_2018_1147	2017	Kalarne
AC_2018_1148	2017	Kalarne
AC_2018_12	2017	Kalarne
AC_2018_1209	2017	Kalarne
AC_2018_1210	2017	Kalarne
AC_2018_1211	2017	Kalarne
AC_2018_1212	2017	Kalarne
AC_2018_1213	2017	Kalarne
AC_2018_1214	2017	Kalarne
AC_2018_1215	2017	Kalarne
AC_2018_1216	2017	Kalarne
AC_2018_1217	2017	Kalarne
AC_2018_1218	2017	Kalarne
AC_2018_1219	2017	Kalarne
AC_2018_1220	2017	Kalarne
AC_2018_1221	2017	Kalarne
AC_2018_1222	2017	Kalarne
AC_2018_1223	2017	Kalarne
AC_2018_1224	2017	Kalarne
AC_2018_1225	2017	Kalarne
AC_2018_1226	2017	Kalarne
AC_2018_1227	2017	Kalarne
AC_2018_1228	2017	Kalarne
AC_2018_1229	2017	Kalarne
AC_2018_1230	2017	Kalarne
AC_2018_1231	2017	Kalarne
AC_2018_1232	2017	Kalarne
AC_2018_1233	2017	Kalarne
AC_2018_1234	2017	Kalarne
AC_2018_1235	2017	Kalarne
AC_2018_1236	2017	Kalarne
AC_2018_1237	2017	Kalarne
AC_2018_1238	2017	Kalarne
AC_2018_1299	2017	Kalarne
AC_2018_13	2017	Kalarne
AC_2018_1300	2017	Kalarne
AC_2018_1301	2017	Kalarne
AC_2018_1302	2017	Kalarne
AC_2018_1303	2017	Kalarne
AC_2018_1304	2017	Kalarne
AC_2018_1305	2017	Kalarne
AC_2018_1306	2017	Kalarne
AC_2018_1307	2017	Kalarne
AC_2018_1308	2017	Kalarne
AC_2018_1309	2017	Kalarne
AC_2018_1310	2017	Kalarne
AC_2018_1311	2017	Kalarne
AC_2018_1312	2017	Kalarne
AC_2018_1313	2017	Kalarne
AC_2018_1314	2017	Kalarne
AC_2018_1315	2017	Kalarne
AC_2018_1316	2017	Kalarne
AC_2018_1317	2017	Kalarne
AC_2018_1318	2017	Kalarne
AC_2018_1319	2017	Kalarne
AC_2018_1320	2017	Kalarne
AC_2018_1321	2017	Kalarne
AC_2018_1322	2017	Kalarne
AC_2018_1323	2017	Kalarne
AC_2018_1324	2017	Kalarne
AC_2018_1325	2017	Kalarne
AC_2018_1326	2017	Kalarne
AC_2018_1327	2017	Kalarne
AC_2018_1328	2017	Kalarne
AC_2018_1389	2017	Kalarne
AC_2018_1390	2017	Kalarne
AC_2018_1391	2017	Kalarne
AC_2018_1392	2017	Kalarne
AC_2018_1393	2017	Kalarne
AC_2018_1394	2017	Kalarne
AC_2018_1395	2017	Kalarne
AC_2018_1396	2017	Kalarne
AC_2018_1397	2017	Kalarne
AC_2018_1398	2017	Kalarne
AC_2018_1399	2017	Kalarne
AC_2018_14	2017	Kalarne
AC_2018_1400	2017	Kalarne
AC_2018_1401	2017	Kalarne
AC_2018_1402	2017	Kalarne
AC_2018_1403	2017	Kalarne
AC_2018_1404	2017	Kalarne
AC_2018_1405	2017	Kalarne
AC_2018_1406	2017	Kalarne
AC_2018_1407	2017	Kalarne
AC_2018_1408	2017	Kalarne
AC_2018_1409	2017	Kalarne
AC_2018_1410	2017	Kalarne
AC_2018_1411	2017	Kalarne
AC_2018_1412	2017	Kalarne
AC_2018_1413	2017	Kalarne
AC_2018_1414	2017	Kalarne
AC_2018_1415	2017	Kalarne
AC_2018_1416	2017	Kalarne
AC_2018_1417	2017	Kalarne
AC_2018_1418	2017	Kalarne
AC_2018_1479	2017	Kalarne
AC_2018_1480	2017	Kalarne
AC_2018_1481	2017	Kalarne
AC_2018_1482	2017	Kalarne
AC_2018_1483	2017	Kalarne
AC_2018_1484	2017	Kalarne
AC_2018_1485	2017	Kalarne
AC_2018_1486	2017	Kalarne
AC_2018_1487	2017	Kalarne
AC_2018_1488	2017	Kalarne
AC_2018_1489	2017	Kalarne
AC_2018_1490	2017	Kalarne
AC_2018_1491	2017	Kalarne
AC_2018_1492	2017	Kalarne
AC_2018_1493	2017	Kalarne
AC_2018_1494	2017	Kalarne
AC_2018_1495	2017	Kalarne
AC_2018_1496	2017	Kalarne
AC_2018_1497	2017	Kalarne
AC_2018_1498	2017	Kalarne
AC_2018_1499	2017	Kalarne
AC_2018_15	2017	Kalarne
AC_2018_1500	2017	Kalarne
AC_2018_1501	2017	Kalarne
AC_2018_1502	2017	Kalarne
AC_2018_1503	2017	Kalarne
AC_2018_1504	2017	Kalarne
AC_2018_1505	2017	Kalarne
AC_2018_1506	2017	Kalarne
AC_2018_1507	2017	Kalarne
AC_2018_1508	2017	Kalarne
AC_2018_1569	2017	Kalarne
AC_2018_1570	2017	Kalarne
AC_2018_1571	2017	Kalarne
AC_2018_1572	2017	Kalarne
AC_2018_1573	2017	Kalarne
AC_2018_1574	2017	Kalarne
AC_2018_1575	2017	Kalarne
AC_2018_1576	2017	Kalarne
AC_2018_1577	2017	Kalarne
AC_2018_1578	2017	Kalarne
AC_2018_1579	2017	Kalarne
AC_2018_1580	2017	Kalarne
AC_2018_1581	2017	Kalarne
AC_2018_1582	2017	Kalarne
AC_2018_1583	2017	Kalarne
AC_2018_1584	2017	Kalarne
AC_2018_1585	2017	Kalarne
AC_2018_1586	2017	Kalarne
AC_2018_1587	2017	Kalarne
AC_2018_1588	2017	Kalarne
AC_2018_1589	2017	Kalarne
AC_2018_1590	2017	Kalarne
AC_2018_1591	2017	Kalarne
AC_2018_1592	2017	Kalarne
AC_2018_1593	2017	Kalarne
AC_2018_1594	2017	Kalarne
AC_2018_1595	2017	Kalarne
AC_2018_1596	2017	Kalarne
AC_2018_1597	2017	Kalarne
AC_2018_1598	2017	Kalarne
AC_2018_16	2017	Kalarne
AC_2018_1659	2017	Kalarne
AC_2018_1660	2017	Kalarne
AC_2018_1661	2017	Kalarne
AC_2018_1662	2017	Kalarne
AC_2018_1663	2017	Kalarne
AC_2018_1664	2017	Kalarne
AC_2018_1665	2017	Kalarne
AC_2018_1666	2017	Kalarne
AC_2018_1667	2017	Kalarne
AC_2018_1668	2017	Kalarne
AC_2018_1669	2017	Kalarne
AC_2018_1670	2017	Kalarne
AC_2018_1671	2017	Kalarne
AC_2018_1672	2017	Kalarne
AC_2018_1673	2017	Kalarne
AC_2018_1674	2017	Kalarne
AC_2018_1675	2017	Kalarne
AC_2018_1676	2017	Kalarne
AC_2018_1677	2017	Kalarne
AC_2018_1678	2017	Kalarne
AC_2018_1679	2017	Kalarne
AC_2018_1680	2017	Kalarne
AC_2018_1681	2017	Kalarne
AC_2018_1682	2017	Kalarne
AC_2018_1683	2017	Kalarne
AC_2018_1684	2017	Kalarne
AC_2018_1685	2017	Kalarne
AC_2018_1686	2017	Kalarne
AC_2018_1687	2017	Kalarne
AC_2018_1688	2017	Kalarne
AC_2018_17	2017	Kalarne
AC_2018_1749	2017	Kalarne
AC_2018_1750	2017	Kalarne
AC_2018_1751	2017	Kalarne
AC_2018_1752	2017	Kalarne
AC_2018_1753	2017	Kalarne
AC_2018_1754	2017	Kalarne
AC_2018_1755	2017	Kalarne
AC_2018_1756	2017	Kalarne
AC_2018_1757	2017	Kalarne
AC_2018_1758	2017	Kalarne
AC_2018_1759	2017	Kalarne
AC_2018_1760	2017	Kalarne
AC_2018_1761	2017	Kalarne
AC_2018_1762	2017	Kalarne
AC_2018_1763	2017	Kalarne
AC_2018_1764	2017	Kalarne
AC_2018_1765	2017	Kalarne
AC_2018_1766	2017	Kalarne
AC_2018_1767	2017	Kalarne
AC_2018_1768	2017	Kalarne
AC_2018_1769	2017	Kalarne
AC_2018_1770	2017	Kalarne
AC_2018_1771	2017	Kalarne
AC_2018_1772	2017	Kalarne
AC_2018_1773	2017	Kalarne
AC_2018_1774	2017	Kalarne
AC_2018_1775	2017	Kalarne
AC_2018_1776	2017	Kalarne
AC_2018_1777	2017	Kalarne
AC_2018_1778	2017	Kalarne
AC_2018_18	2017	Kalarne
AC_2018_1839	2017	Kalarne
AC_2018_1840	2017	Kalarne
AC_2018_1841	2017	Kalarne
AC_2018_1842	2017	Kalarne
AC_2018_1843	2017	Kalarne
AC_2018_1844	2017	Kalarne
AC_2018_1845	2017	Kalarne
AC_2018_1846	2017	Kalarne
AC_2018_1847	2017	Kalarne
AC_2018_1848	2017	Kalarne
AC_2018_1849	2017	Kalarne
AC_2018_1850	2017	Kalarne
AC_2018_1851	2017	Kalarne
AC_2018_1852	2017	Kalarne
AC_2018_1853	2017	Kalarne
AC_2018_1854	2017	Kalarne
AC_2018_1855	2017	Kalarne
AC_2018_1856	2017	Kalarne
AC_2018_1857	2017	Kalarne
AC_2018_1858	2017	Kalarne
AC_2018_1859	2017	Kalarne
AC_2018_1860	2017	Kalarne
AC_2018_1861	2017	Kalarne
AC_2018_1862	2017	Kalarne
AC_2018_1863	2017	Kalarne
AC_2018_1864	2017	Kalarne
AC_2018_1865	2017	Kalarne
AC_2018_1866	2017	Kalarne
AC_2018_1867	2017	Kalarne
AC_2018_1868	2017	Kalarne
AC_2018_19	2017	Kalarne
AC_2018_1929	2017	Kalarne
AC_2018_1930	2017	Kalarne
AC_2018_1931	2017	Kalarne
AC_2018_1932	2017	Kalarne
AC_2018_1933	2017	Kalarne
AC_2018_1934	2017	Kalarne
AC_2018_1935	2017	Kalarne
AC_2018_1936	2017	Kalarne
AC_2018_1937	2017	Kalarne
AC_2018_1938	2017	Kalarne
AC_2018_1939	2017	Kalarne
AC_2018_1940	2017	Kalarne
AC_2018_1941	2017	Kalarne
AC_2018_1942	2017	Kalarne
AC_2018_1943	2017	Kalarne
AC_2018_1944	2017	Kalarne
AC_2018_2	2017	Kalarne
AC_2018_20	2017	Kalarne
AC_2018_2019	2017	Kalarne
AC_2018_2020	2017	Kalarne
AC_2018_2021	2017	Kalarne
AC_2018_2022	2017	Kalarne
AC_2018_2023	2017	Kalarne
AC_2018_2024	2017	Kalarne
AC_2018_2025	2017	Kalarne
AC_2018_2026	2017	Kalarne
AC_2018_2027	2017	Kalarne
AC_2018_2028	2017	Kalarne
AC_2018_2029	2017	Kalarne
AC_2018_2030	2017	Kalarne
AC_2018_2031	2017	Kalarne
AC_2018_2032	2017	Kalarne
AC_2018_2033	2017	Kalarne
AC_2018_2034	2017	Kalarne
AC_2018_2035	2017	Kalarne
AC_2018_2036	2017	Kalarne
AC_2018_2037	2017	Kalarne
AC_2018_2038	2017	Kalarne
AC_2018_2039	2017	Kalarne
AC_2018_2040	2017	Kalarne
AC_2018_2041	2017	Kalarne
AC_2018_2042	2017	Kalarne
AC_2018_2043	2017	Kalarne
AC_2018_2044	2017	Kalarne
AC_2018_2045	2017	Kalarne
AC_2018_2046	2017	Kalarne
AC_2018_2047	2017	Kalarne
AC_2018_2048	2017	Kalarne
AC_2018_21	2017	Kalarne
AC_2018_2123	2017	Kalarne
AC_2018_2128	2017	Kalarne
AC_2018_2129	2017	Kalarne
AC_2018_2130	2017	Kalarne
AC_2018_2131	2017	Kalarne
AC_2018_2132	2017	Kalarne
AC_2018_2133	2017	Kalarne
AC_2018_2134	2017	Kalarne
AC_2018_2135	2017	Kalarne
AC_2018_2136	2017	Kalarne
AC_2018_2137	2017	Kalarne
AC_2018_2138	2017	Kalarne
AC_2018_2139	2017	Kalarne
AC_2018_2140	2017	Kalarne
AC_2018_2141	2017	Kalarne
AC_2018_2142	2017	Kalarne
AC_2018_2143	2017	Kalarne
AC_2018_2144	2017	Kalarne
AC_2018_2145	2017	Kalarne
AC_2018_2146	2017	Kalarne
AC_2018_2147	2017	Kalarne
AC_2018_2148	2017	Kalarne
AC_2018_2149	2017	Kalarne
AC_2018_2150	2017	Kalarne
AC_2018_2151	2017	Kalarne
AC_2018_2152	2017	Kalarne
AC_2018_2153	2017	Kalarne
AC_2018_2154	2017	Kalarne
AC_2018_2155	2017	Kalarne
AC_2018_2156	2017	Kalarne
AC_2018_2157	2017	Kalarne
AC_2018_22	2017	Kalarne
AC_2018_2218	2017	Kalarne
AC_2018_2219	2017	Kalarne
AC_2018_2220	2017	Kalarne
AC_2018_2221	2017	Kalarne
AC_2018_2222	2017	Kalarne
AC_2018_2223	2017	Kalarne
AC_2018_2224	2017	Kalarne
AC_2018_2225	2017	Kalarne
AC_2018_2226	2017	Kalarne
AC_2018_2227	2017	Kalarne
AC_2018_2228	2017	Kalarne
AC_2018_2229	2017	Kalarne
AC_2018_2230	2017	Kalarne
AC_2018_2231	2017	Kalarne
AC_2018_2232	2017	Kalarne
AC_2018_2233	2017	Kalarne
AC_2018_2234	2017	Kalarne
AC_2018_2235	2017	Kalarne
AC_2018_2236	2017	Kalarne
AC_2018_2237	2017	Kalarne
AC_2018_2238	2017	Kalarne
AC_2018_2239	2017	Kalarne
AC_2018_2240	2017	Kalarne
AC_2018_2241	2017	Kalarne
AC_2018_2242	2017	Kalarne
AC_2018_2243	2017	Kalarne
AC_2018_2244	2017	Kalarne
AC_2018_2245	2017	Kalarne
AC_2018_2246	2017	Kalarne
AC_2018_2247	2017	Kalarne
AC_2018_23	2017	Kalarne
AC_2018_2308	2017	Kalarne
AC_2018_2309	2017	Kalarne
AC_2018_2310	2017	Kalarne
AC_2018_2311	2017	Kalarne
AC_2018_2312	2017	Kalarne
AC_2018_2313	2017	Kalarne
AC_2018_2314	2017	Kalarne
AC_2018_2315	2017	Kalarne
AC_2018_2316	2017	Kalarne
AC_2018_2317	2017	Kalarne
AC_2018_2318	2017	Kalarne
AC_2018_2319	2017	Kalarne
AC_2018_2320	2017	Kalarne
AC_2018_2321	2017	Kalarne
AC_2018_2322	2017	Kalarne
AC_2018_2323	2017	Kalarne
AC_2018_2324	2017	Kalarne
AC_2018_2325	2017	Kalarne
AC_2018_2326	2017	Kalarne
AC_2018_2327	2017	Kalarne
AC_2018_2328	2017	Kalarne
AC_2018_2329	2017	Kalarne
AC_2018_2330	2017	Kalarne
AC_2018_2331	2017	Kalarne
AC_2018_2332	2017	Kalarne
AC_2018_2333	2017	Kalarne
AC_2018_2334	2017	Kalarne
AC_2018_2335	2017	Kalarne
AC_2018_2336	2017	Kalarne
AC_2018_2337	2017	Kalarne
AC_2018_2398	2017	Kalarne
AC_2018_2399	2017	Kalarne
AC_2018_24	2017	Kalarne
AC_2018_2400	2017	Kalarne
AC_2018_2401	2017	Kalarne
AC_2018_2402	2017	Kalarne
AC_2018_2403	2017	Kalarne
AC_2018_2404	2017	Kalarne
AC_2018_2405	2017	Kalarne
AC_2018_2406	2017	Kalarne
AC_2018_2407	2017	Kalarne
AC_2018_2408	2017	Kalarne
AC_2018_2409	2017	Kalarne
AC_2018_2410	2017	Kalarne
AC_2018_2411	2017	Kalarne
AC_2018_2412	2017	Kalarne
AC_2018_2413	2017	Kalarne
AC_2018_2414	2017	Kalarne
AC_2018_2415	2017	Kalarne
AC_2018_2416	2017	Kalarne
AC_2018_2417	2017	Kalarne
AC_2018_2418	2017	Kalarne
AC_2018_2419	2017	Kalarne
AC_2018_2420	2017	Kalarne
AC_2018_2421	2017	Kalarne
AC_2018_2422	2017	Kalarne
AC_2018_2423	2017	Kalarne
AC_2018_2424	2017	Kalarne
AC_2018_2425	2017	Kalarne
AC_2018_2426	2017	Kalarne
AC_2018_2427	2017	Kalarne
AC_2018_243	2017	Kalarne
AC_2018_244	2017	Kalarne
AC_2018_245	2017	Kalarne
AC_2018_246	2017	Kalarne
AC_2018_247	2017	Kalarne
AC_2018_248	2017	Kalarne
AC_2018_2488	2017	Kalarne
AC_2018_2489	2017	Kalarne
AC_2018_249	2017	Kalarne
AC_2018_2490	2017	Kalarne
AC_2018_2491	2017	Kalarne
AC_2018_2492	2017	Kalarne
AC_2018_2493	2017	Kalarne
AC_2018_2494	2017	Kalarne
AC_2018_2495	2017	Kalarne
AC_2018_2496	2017	Kalarne
AC_2018_2497	2017	Kalarne
AC_2018_2498	2017	Kalarne
AC_2018_2499	2017	Kalarne
AC_2018_25	2017	Kalarne
AC_2018_250	2017	Kalarne
AC_2018_2500	2017	Kalarne
AC_2018_2501	2017	Kalarne
AC_2018_2502	2017	Kalarne
AC_2018_2503	2017	Kalarne
AC_2018_2504	2017	Kalarne
AC_2018_2505	2017	Kalarne
AC_2018_2506	2017	Kalarne
AC_2018_2507	2017	Kalarne
AC_2018_2508	2017	Kalarne
AC_2018_2509	2017	Kalarne
AC_2018_251	2017	Kalarne
AC_2018_2510	2017	Kalarne
AC_2018_2511	2017	Kalarne
AC_2018_2512	2017	Kalarne
AC_2018_2513	2017	Kalarne
AC_2018_2514	2017	Kalarne
AC_2018_2515	2017	Kalarne
AC_2018_2516	2017	Kalarne
AC_2018_2517	2017	Kalarne
AC_2018_252	2017	Kalarne
AC_2018_253	2017	Kalarne
AC_2018_254	2017	Kalarne
AC_2018_255	2017	Kalarne
AC_2018_256	2017	Kalarne
AC_2018_257	2017	Kalarne
AC_2018_2578	2017	Kalarne
AC_2018_2579	2017	Kalarne
AC_2018_258	2017	Kalarne
AC_2018_2580	2017	Kalarne
AC_2018_2581	2017	Kalarne
AC_2018_2582	2017	Kalarne
AC_2018_2583	2017	Kalarne
AC_2018_2584	2017	Kalarne
AC_2018_2585	2017	Kalarne
AC_2018_2586	2017	Kalarne
AC_2018_2587	2017	Kalarne
AC_2018_2588	2017	Kalarne
AC_2018_2589	2017	Kalarne
AC_2018_259	2017	Kalarne
AC_2018_2590	2017	Kalarne
AC_2018_2591	2017	Kalarne
AC_2018_2592	2017	Kalarne
AC_2018_2593	2017	Kalarne
AC_2018_2594	2017	Kalarne
AC_2018_2595	2017	Kalarne
AC_2018_2596	2017	Kalarne
AC_2018_2597	2017	Kalarne
AC_2018_2598	2017	Kalarne
AC_2018_2599	2017	Kalarne
AC_2018_26	2017	Kalarne
AC_2018_260	2017	Kalarne
AC_2018_2600	2017	Kalarne
AC_2018_2601	2017	Kalarne
AC_2018_2602	2017	Kalarne
AC_2018_2603	2017	Kalarne
AC_2018_2604	2017	Kalarne
AC_2018_2605	2017	Kalarne
AC_2018_2606	2017	Kalarne
AC_2018_2607	2017	Kalarne
AC_2018_261	2017	Kalarne
AC_2018_262	2017	Kalarne
AC_2018_263	2017	Kalarne
AC_2018_264	2017	Kalarne
AC_2018_265	2017	Kalarne
AC_2018_266	2017	Kalarne
AC_2018_2668	2017	Kalarne
AC_2018_2669	2017	Kalarne
AC_2018_267	2017	Kalarne
AC_2018_2670	2017	Kalarne
AC_2018_2671	2017	Kalarne
AC_2018_2672	2017	Kalarne
AC_2018_2673	2017	Kalarne
AC_2018_2674	2017	Kalarne
AC_2018_2675	2017	Kalarne
AC_2018_2676	2017	Kalarne
AC_2018_2677	2017	Kalarne
AC_2018_2678	2017	Kalarne
AC_2018_2679	2017	Kalarne
AC_2018_268	2017	Kalarne
AC_2018_2680	2017	Kalarne
AC_2018_2681	2017	Kalarne
AC_2018_2682	2017	Kalarne
AC_2018_2683	2017	Kalarne
AC_2018_2684	2017	Kalarne
AC_2018_2685	2017	Kalarne
AC_2018_2686	2017	Kalarne
AC_2018_2687	2017	Kalarne
AC_2018_2688	2017	Kalarne
AC_2018_2689	2017	Kalarne
AC_2018_269	2017	Kalarne
AC_2018_2690	2017	Kalarne
AC_2018_2691	2017	Kalarne
AC_2018_2692	2017	Kalarne
AC_2018_2693	2017	Kalarne
AC_2018_2694	2017	Kalarne
AC_2018_2695	2017	Kalarne
AC_2018_2696	2017	Kalarne
AC_2018_2697	2017	Kalarne
AC_2018_27	2017	Kalarne
AC_2018_270	2017	Kalarne
AC_2018_271	2017	Kalarne
AC_2018_272	2017	Kalarne
AC_2018_2758	2017	Kalarne
AC_2018_2759	2017	Kalarne
AC_2018_2760	2017	Kalarne
AC_2018_2761	2017	Kalarne
AC_2018_2762	2017	Kalarne
AC_2018_2763	2017	Kalarne
AC_2018_2764	2017	Kalarne
AC_2018_2765	2017	Kalarne
AC_2018_2766	2017	Kalarne
AC_2018_2767	2017	Kalarne
AC_2018_2768	2017	Kalarne
AC_2018_2769	2017	Kalarne
AC_2018_2770	2017	Kalarne
AC_2018_2771	2017	Kalarne
AC_2018_2772	2017	Kalarne
AC_2018_2773	2017	Kalarne
AC_2018_2774	2017	Kalarne
AC_2018_2775	2017	Kalarne
AC_2018_2776	2017	Kalarne
AC_2018_2777	2017	Kalarne
AC_2018_2778	2017	Kalarne
AC_2018_2779	2017	Kalarne
AC_2018_2780	2017	Kalarne
AC_2018_2781	2017	Kalarne
AC_2018_2782	2017	Kalarne
AC_2018_2783	2017	Kalarne
AC_2018_2784	2017	Kalarne
AC_2018_2785	2017	Kalarne
AC_2018_2786	2017	Kalarne
AC_2018_2787	2017	Kalarne
AC_2018_28	2017	Kalarne
AC_2018_2848	2017	Kalarne
AC_2018_2849	2017	Kalarne
AC_2018_2850	2017	Kalarne
AC_2018_2851	2017	Kalarne
AC_2018_2852	2017	Kalarne
AC_2018_2853	2017	Kalarne
AC_2018_2854	2017	Kalarne
AC_2018_2855	2017	Kalarne
AC_2018_2856	2017	Kalarne
AC_2018_2857	2017	Kalarne
AC_2018_2858	2017	Kalarne
AC_2018_2859	2017	Kalarne
AC_2018_2860	2017	Kalarne
AC_2018_2861	2017	Kalarne
AC_2018_2862	2017	Kalarne
AC_2018_2863	2017	Kalarne
AC_2018_2864	2017	Kalarne
AC_2018_2865	2017	Kalarne
AC_2018_2866	2017	Kalarne
AC_2018_2867	2017	Kalarne
AC_2018_2868	2017	Kalarne
AC_2018_2869	2017	Kalarne
AC_2018_2870	2017	Kalarne
AC_2018_2871	2017	Kalarne
AC_2018_2872	2017	Kalarne
AC_2018_2873	2017	Kalarne
AC_2018_2874	2017	Kalarne
AC_2018_2875	2017	Kalarne
AC_2018_2876	2017	Kalarne
AC_2018_2877	2017	Kalarne
AC_2018_29	2017	Kalarne
AC_2018_2938	2017	Kalarne
AC_2018_2939	2017	Kalarne
AC_2018_2940	2017	Kalarne
AC_2018_2941	2017	Kalarne
AC_2018_2942	2017	Kalarne
AC_2018_2943	2017	Kalarne
AC_2018_2944	2017	Kalarne
AC_2018_2945	2017	Kalarne
AC_2018_2946	2017	Kalarne
AC_2018_2947	2017	Kalarne
AC_2018_2948	2017	Kalarne
AC_2018_2949	2017	Kalarne
AC_2018_2950	2017	Kalarne
AC_2018_2951	2017	Kalarne
AC_2018_2952	2017	Kalarne
AC_2018_2953	2017	Kalarne
AC_2018_2954	2017	Kalarne
AC_2018_2955	2017	Kalarne
AC_2018_2956	2017	Kalarne
AC_2018_2957	2017	Kalarne
AC_2018_2958	2017	Kalarne
AC_2018_2959	2017	Kalarne
AC_2018_2960	2017	Kalarne
AC_2018_2961	2017	Kalarne
AC_2018_2962	2017	Kalarne
AC_2018_2963	2017	Kalarne
AC_2018_2964	2017	Kalarne
AC_2018_2965	2017	Kalarne
AC_2018_2966	2017	Kalarne
AC_2018_2967	2017	Kalarne
AC_2018_3	2017	Kalarne
AC_2018_30	2017	Kalarne
AC_2018_3028	2017	Kalarne
AC_2018_3029	2017	Kalarne
AC_2018_3030	2017	Kalarne
AC_2018_3031	2017	Kalarne
AC_2018_3032	2017	Kalarne
AC_2018_3033	2017	Kalarne
AC_2018_3034	2017	Kalarne
AC_2018_3035	2017	Kalarne
AC_2018_3036	2017	Kalarne
AC_2018_3037	2017	Kalarne
AC_2018_3038	2017	Kalarne
AC_2018_3039	2017	Kalarne
AC_2018_3040	2017	Kalarne
AC_2018_3041	2017	Kalarne
AC_2018_3042	2017	Kalarne
AC_2018_3043	2017	Kalarne
AC_2018_3044	2017	Kalarne
AC_2018_3045	2017	Kalarne
AC_2018_3046	2017	Kalarne
AC_2018_3047	2017	Kalarne
AC_2018_3048	2017	Kalarne
AC_2018_3049	2017	Kalarne
AC_2018_3050	2017	Kalarne
AC_2018_3051	2017	Kalarne
AC_2018_3052	2017	Kalarne
AC_2018_3053	2017	Kalarne
AC_2018_3054	2017	Kalarne
AC_2018_3055	2017	Kalarne
AC_2018_3056	2017	Kalarne
AC_2018_3057	2017	Kalarne
AC_2018_31	2017	Kalarne
AC_2018_3118	2017	Kalarne
AC_2018_3119	2017	Kalarne
AC_2018_3120	2017	Kalarne
AC_2018_3121	2017	Kalarne
AC_2018_3122	2017	Kalarne
AC_2018_3123	2017	Kalarne
AC_2018_3124	2017	Kalarne
AC_2018_3125	2017	Kalarne
AC_2018_3126	2017	Kalarne
AC_2018_3127	2017	Kalarne
AC_2018_3128	2017	Kalarne
AC_2018_3129	2017	Kalarne
AC_2018_3130	2017	Kalarne
AC_2018_3131	2017	Kalarne
AC_2018_3132	2017	Kalarne
AC_2018_3133	2017	Kalarne
AC_2018_3134	2017	Kalarne
AC_2018_3135	2017	Kalarne
AC_2018_3136	2017	Kalarne
AC_2018_3137	2017	Kalarne
AC_2018_3138	2017	Kalarne
AC_2018_3139	2017	Kalarne
AC_2018_3140	2017	Kalarne
AC_2018_3141	2017	Kalarne
AC_2018_3142	2017	Kalarne
AC_2018_3143	2017	Kalarne
AC_2018_3144	2017	Kalarne
AC_2018_3145	2017	Kalarne
AC_2018_3146	2017	Kalarne
AC_2018_3147	2017	Kalarne
AC_2018_32	2017	Kalarne
AC_2018_3208	2017	Kalarne
AC_2018_3209	2017	Kalarne
AC_2018_3210	2017	Kalarne
AC_2018_3211	2017	Kalarne
AC_2018_3212	2017	Kalarne
AC_2018_3213	2017	Kalarne
AC_2018_3214	2017	Kalarne
AC_2018_3215	2017	Kalarne
AC_2018_3216	2017	Kalarne
AC_2018_3217	2017	Kalarne
AC_2018_3218	2017	Kalarne
AC_2018_3219	2017	Kalarne
AC_2018_3220	2017	Kalarne
AC_2018_3221	2017	Kalarne
AC_2018_3222	2017	Kalarne
AC_2018_3223	2017	Kalarne
AC_2018_3224	2017	Kalarne
AC_2018_3225	2017	Kalarne
AC_2018_3226	2017	Kalarne
AC_2018_3227	2017	Kalarne
AC_2018_3228	2017	Kalarne
AC_2018_3229	2017	Kalarne
AC_2018_3230	2017	Kalarne
AC_2018_3231	2017	Kalarne
AC_2018_3232	2017	Kalarne
AC_2018_3233	2017	Kalarne
AC_2018_3234	2017	Kalarne
AC_2018_3235	2017	Kalarne
AC_2018_3236	2017	Kalarne
AC_2018_3237	2017	Kalarne
AC_2018_3298	2017	Kalarne
AC_2018_3299	2017	Kalarne
AC_2018_33	2017	Kalarne
AC_2018_3300	2017	Kalarne
AC_2018_3301	2017	Kalarne
AC_2018_3302	2017	Kalarne
AC_2018_3303	2017	Kalarne
AC_2018_3304	2017	Kalarne
AC_2018_3305	2017	Kalarne
AC_2018_3306	2017	Kalarne
AC_2018_3307	2017	Kalarne
AC_2018_3308	2017	Kalarne
AC_2018_3309	2017	Kalarne
AC_2018_3310	2017	Kalarne
AC_2018_3311	2017	Kalarne
AC_2018_3312	2017	Kalarne
AC_2018_3313	2017	Kalarne
AC_2018_3314	2017	Kalarne
AC_2018_3315	2017	Kalarne
AC_2018_3316	2017	Kalarne
AC_2018_3317	2017	Kalarne
AC_2018_3318	2017	Kalarne
AC_2018_3319	2017	Kalarne
AC_2018_3320	2017	Kalarne
AC_2018_3321	2017	Kalarne
AC_2018_3322	2017	Kalarne
AC_2018_3323	2017	Kalarne
AC_2018_3324	2017	Kalarne
AC_2018_3325	2017	Kalarne
AC_2018_3326	2017	Kalarne
AC_2018_3327	2017	Kalarne
AC_2018_333	2017	Kalarne
AC_2018_334	2017	Kalarne
AC_2018_335	2017	Kalarne
AC_2018_336	2017	Kalarne
AC_2018_337	2017	Kalarne
AC_2018_338	2017	Kalarne
AC_2018_3388	2017	Kalarne
AC_2018_3389	2017	Kalarne
AC_2018_339	2017	Kalarne
AC_2018_3390	2017	Kalarne
AC_2018_3391	2017	Kalarne
AC_2018_3392	2017	Kalarne
AC_2018_3393	2017	Kalarne
AC_2018_3394	2017	Kalarne
AC_2018_3395	2017	Kalarne
AC_2018_3396	2017	Kalarne
AC_2018_3397	2017	Kalarne
AC_2018_3398	2017	Kalarne
AC_2018_3399	2017	Kalarne
AC_2018_34	2017	Kalarne
AC_2018_340	2017	Kalarne
AC_2018_3400	2017	Kalarne
AC_2018_3401	2017	Kalarne
AC_2018_3402	2017	Kalarne
AC_2018_3403	2017	Kalarne
AC_2018_3404	2017	Kalarne
AC_2018_3405	2017	Kalarne
AC_2018_3406	2017	Kalarne
AC_2018_3407	2017	Kalarne
AC_2018_3408	2017	Kalarne
AC_2018_3409	2017	Kalarne
AC_2018_341	2017	Kalarne
AC_2018_3410	2017	Kalarne
AC_2018_3411	2017	Kalarne
AC_2018_3412	2017	Kalarne
AC_2018_3413	2017	Kalarne
AC_2018_3414	2017	Kalarne
AC_2018_3415	2017	Kalarne
AC_2018_3416	2017	Kalarne
AC_2018_3417	2017	Kalarne
AC_2018_342	2017	Kalarne
AC_2018_343	2017	Kalarne
AC_2018_344	2017	Kalarne
AC_2018_345	2017	Kalarne
AC_2018_346	2017	Kalarne
AC_2018_347	2017	Kalarne
AC_2018_3478	2017	Kalarne
AC_2018_3479	2017	Kalarne
AC_2018_348	2017	Kalarne
AC_2018_3480	2017	Kalarne
AC_2018_3481	2017	Kalarne
AC_2018_3482	2017	Kalarne
AC_2018_3483	2017	Kalarne
AC_2018_3484	2017	Kalarne
AC_2018_3485	2017	Kalarne
AC_2018_3486	2017	Kalarne
AC_2018_3487	2017	Kalarne
AC_2018_3488	2017	Kalarne
AC_2018_3489	2017	Kalarne
AC_2018_349	2017	Kalarne
AC_2018_3490	2017	Kalarne
AC_2018_3491	2017	Kalarne
AC_2018_3492	2017	Kalarne
AC_2018_3493	2017	Kalarne
AC_2018_3494	2017	Kalarne
AC_2018_3495	2017	Kalarne
AC_2018_3496	2017	Kalarne
AC_2018_3497	2017	Kalarne
AC_2018_3498	2017	Kalarne
AC_2018_3499	2017	Kalarne
AC_2018_35	2017	Kalarne
AC_2018_350	2017	Kalarne
AC_2018_3500	2017	Kalarne
AC_2018_3501	2017	Kalarne
AC_2018_3502	2017	Kalarne
AC_2018_3503	2017	Kalarne
AC_2018_3504	2017	Kalarne
AC_2018_3505	2017	Kalarne
AC_2018_3506	2017	Kalarne
AC_2018_3507	2017	Kalarne
AC_2018_351	2017	Kalarne
AC_2018_352	2017	Kalarne
AC_2018_353	2017	Kalarne
AC_2018_354	2017	Kalarne
AC_2018_355	2017	Kalarne
AC_2018_356	2017	Kalarne
AC_2018_3568	2017	Kalarne
AC_2018_3569	2017	Kalarne
AC_2018_357	2017	Kalarne
AC_2018_3570	2017	Kalarne
AC_2018_3571	2017	Kalarne
AC_2018_3572	2017	Kalarne
AC_2018_3573	2017	Kalarne
AC_2018_3574	2017	Kalarne
AC_2018_3575	2017	Kalarne
AC_2018_3576	2017	Kalarne
AC_2018_3577	2017	Kalarne
AC_2018_3578	2017	Kalarne
AC_2018_3579	2017	Kalarne
AC_2018_358	2017	Kalarne
AC_2018_3580	2017	Kalarne
AC_2018_3581	2017	Kalarne
AC_2018_3582	2017	Kalarne
AC_2018_3583	2017	Kalarne
AC_2018_3584	2017	Kalarne
AC_2018_3585	2017	Kalarne
AC_2018_3586	2017	Kalarne
AC_2018_3587	2017	Kalarne
AC_2018_3588	2017	Kalarne
AC_2018_3589	2017	Kalarne
AC_2018_359	2017	Kalarne
AC_2018_3590	2017	Kalarne
AC_2018_3591	2017	Kalarne
AC_2018_3592	2017	Kalarne
AC_2018_3593	2017	Kalarne
AC_2018_3594	2017	Kalarne
AC_2018_3595	2017	Kalarne
AC_2018_3596	2017	Kalarne
AC_2018_3597	2017	Kalarne
AC_2018_36	2017	Kalarne
AC_2018_360	2017	Kalarne
AC_2018_361	2017	Kalarne
AC_2018_3658	2017	Kalarne
AC_2018_3659	2017	Kalarne
AC_2018_3660	2017	Kalarne
AC_2018_3661	2017	Kalarne
AC_2018_3662	2017	Kalarne
AC_2018_3663	2017	Kalarne
AC_2018_3664	2017	Kalarne
AC_2018_3665	2017	Kalarne
AC_2018_3666	2017	Kalarne
AC_2018_3667	2017	Kalarne
AC_2018_3668	2017	Kalarne
AC_2018_3669	2017	Kalarne
AC_2018_3670	2017	Kalarne
AC_2018_3671	2017	Kalarne
AC_2018_3672	2017	Kalarne
AC_2018_3673	2017	Kalarne
AC_2018_3674	2017	Kalarne
AC_2018_3675	2017	Kalarne
AC_2018_3676	2017	Kalarne
AC_2018_3677	2017	Kalarne
AC_2018_3678	2017	Kalarne
AC_2018_3679	2017	Kalarne
AC_2018_3680	2017	Kalarne
AC_2018_3681	2017	Kalarne
AC_2018_3682	2017	Kalarne
AC_2018_3683	2017	Kalarne
AC_2018_3684	2017	Kalarne
AC_2018_3685	2017	Kalarne
AC_2018_3686	2017	Kalarne
AC_2018_3687	2017	Kalarne
AC_2018_37	2017	Kalarne
AC_2018_3748	2017	Kalarne
AC_2018_3749	2017	Kalarne
AC_2018_3750	2017	Kalarne
AC_2018_3751	2017	Kalarne
AC_2018_3752	2017	Kalarne
AC_2018_3753	2017	Kalarne
AC_2018_3754	2017	Kalarne
AC_2018_3755	2017	Kalarne
AC_2018_3756	2017	Kalarne
AC_2018_3757	2017	Kalarne
AC_2018_3758	2017	Kalarne
AC_2018_3759	2017	Kalarne
AC_2018_3760	2017	Kalarne
AC_2018_3761	2017	Kalarne
AC_2018_3762	2017	Kalarne
AC_2018_3763	2017	Kalarne
AC_2018_3764	2017	Kalarne
AC_2018_3765	2017	Kalarne
AC_2018_3766	2017	Kalarne
AC_2018_3767	2017	Kalarne
AC_2018_3768	2017	Kalarne
AC_2018_3769	2017	Kalarne
AC_2018_3770	2017	Kalarne
AC_2018_3771	2017	Kalarne
AC_2018_3772	2017	Kalarne
AC_2018_3773	2017	Kalarne
AC_2018_3774	2017	Kalarne
AC_2018_3775	2017	Kalarne
AC_2018_3776	2017	Kalarne
AC_2018_3777	2017	Kalarne
AC_2018_38	2017	Kalarne
AC_2018_3838	2017	Kalarne
AC_2018_3839	2017	Kalarne
AC_2018_3840	2017	Kalarne
AC_2018_3841	2017	Kalarne
AC_2018_3842	2017	Kalarne
AC_2018_3843	2017	Kalarne
AC_2018_3844	2017	Kalarne
AC_2018_3845	2017	Kalarne
AC_2018_3846	2017	Kalarne
AC_2018_3847	2017	Kalarne
AC_2018_3848	2017	Kalarne
AC_2018_3849	2017	Kalarne
AC_2018_3850	2017	Kalarne
AC_2018_3851	2017	Kalarne
AC_2018_3852	2017	Kalarne
AC_2018_3853	2017	Kalarne
AC_2018_3854	2017	Kalarne
AC_2018_3855	2017	Kalarne
AC_2018_3856	2017	Kalarne
AC_2018_3857	2017	Kalarne
AC_2018_3858	2017	Kalarne
AC_2018_3859	2017	Kalarne
AC_2018_3860	2017	Kalarne
AC_2018_3861	2017	Kalarne
AC_2018_3862	2017	Kalarne
AC_2018_3863	2017	Kalarne
AC_2018_3864	2017	Kalarne
AC_2018_3865	2017	Kalarne
AC_2018_3866	2017	Kalarne
AC_2018_3867	2017	Kalarne
AC_2018_39	2017	Kalarne
AC_2018_3928	2017	Kalarne
AC_2018_3929	2017	Kalarne
AC_2018_3930	2017	Kalarne
AC_2018_3931	2017	Kalarne
AC_2018_3932	2017	Kalarne
AC_2018_3933	2017	Kalarne
AC_2018_3934	2017	Kalarne
AC_2018_3935	2017	Kalarne
AC_2018_3936	2017	Kalarne
AC_2018_3937	2017	Kalarne
AC_2018_3938	2017	Kalarne
AC_2018_3939	2017	Kalarne
AC_2018_3940	2017	Kalarne
AC_2018_3941	2017	Kalarne
AC_2018_3942	2017	Kalarne
AC_2018_3943	2017	Kalarne
AC_2018_3944	2017	Kalarne
AC_2018_3945	2017	Kalarne
AC_2018_3946	2017	Kalarne
AC_2018_3947	2017	Kalarne
AC_2018_3948	2017	Kalarne
AC_2018_3949	2017	Kalarne
AC_2018_3950	2017	Kalarne
AC_2018_3951	2017	Kalarne
AC_2018_3952	2017	Kalarne
AC_2018_3953	2017	Kalarne
AC_2018_3954	2017	Kalarne
AC_2018_3955	2017	Kalarne
AC_2018_3956	2017	Kalarne
AC_2018_3957	2017	Kalarne
AC_2018_4	2017	Kalarne
AC_2018_40	2017	Kalarne
AC_2018_4018	2017	Kalarne
AC_2018_4019	2017	Kalarne
AC_2018_4020	2017	Kalarne
AC_2018_4021	2017	Kalarne
AC_2018_4022	2017	Kalarne
AC_2018_4023	2017	Kalarne
AC_2018_4024	2017	Kalarne
AC_2018_4025	2017	Kalarne
AC_2018_4026	2017	Kalarne
AC_2018_4027	2017	Kalarne
AC_2018_4028	2017	Kalarne
AC_2018_4029	2017	Kalarne
AC_2018_4030	2017	Kalarne
AC_2018_4031	2017	Kalarne
AC_2018_4032	2017	Kalarne
AC_2018_4033	2017	Kalarne
AC_2018_4034	2017	Kalarne
AC_2018_4035	2017	Kalarne
AC_2018_4036	2017	Kalarne
AC_2018_4037	2017	Kalarne
AC_2018_4038	2017	Kalarne
AC_2018_4039	2017	Kalarne
AC_2018_4040	2017	Kalarne
AC_2018_4041	2017	Kalarne
AC_2018_4042	2017	Kalarne
AC_2018_4043	2017	Kalarne
AC_2018_4044	2017	Kalarne
AC_2018_41	2017	Kalarne
AC_2018_42	2017	Kalarne
AC_2018_423	2017	Kalarne
AC_2018_424	2017	Kalarne
AC_2018_425	2017	Kalarne
AC_2018_426	2017	Kalarne
AC_2018_427	2017	Kalarne
AC_2018_428	2017	Kalarne
AC_2018_429	2017	Kalarne
AC_2018_43	2017	Kalarne
AC_2018_430	2017	Kalarne
AC_2018_431	2017	Kalarne
AC_2018_432	2017	Kalarne
AC_2018_433	2017	Kalarne
AC_2018_434	2017	Kalarne
AC_2018_435	2017	Kalarne
AC_2018_436	2017	Kalarne
AC_2018_437	2017	Kalarne
AC_2018_438	2017	Kalarne
AC_2018_439	2017	Kalarne
AC_2018_44	2017	Kalarne
AC_2018_440	2017	Kalarne
AC_2018_441	2017	Kalarne
AC_2018_442	2017	Kalarne
AC_2018_443	2017	Kalarne
AC_2018_444	2017	Kalarne
AC_2018_445	2017	Kalarne
AC_2018_446	2017	Kalarne
AC_2018_447	2017	Kalarne
AC_2018_448	2017	Kalarne
AC_2018_449	2017	Kalarne
AC_2018_45	2017	Kalarne
AC_2018_450	2017	Kalarne
AC_2018_451	2017	Kalarne
AC_2018_452	2017	Kalarne
AC_2018_46	2017	Kalarne
AC_2018_47	2017	Kalarne
AC_2018_48	2017	Kalarne
AC_2018_49	2017	Kalarne
AC_2018_5	2017	Kalarne
AC_2018_50	2017	Kalarne
AC_2018_51	2017	Kalarne
AC_2018_513	2017	Kalarne
AC_2018_514	2017	Kalarne
AC_2018_515	2017	Kalarne
AC_2018_516	2017	Kalarne
AC_2018_517	2017	Kalarne
AC_2018_518	2017	Kalarne
AC_2018_519	2017	Kalarne
AC_2018_52	2017	Kalarne
AC_2018_520	2017	Kalarne
AC_2018_521	2017	Kalarne
AC_2018_522	2017	Kalarne
AC_2018_523	2017	Kalarne
AC_2018_524	2017	Kalarne
AC_2018_525	2017	Kalarne
AC_2018_526	2017	Kalarne
AC_2018_527	2017	Kalarne
AC_2018_528	2017	Kalarne
AC_2018_529	2017	Kalarne
AC_2018_53	2017	Kalarne
AC_2018_530	2017	Kalarne
AC_2018_531	2017	Kalarne
AC_2018_532	2017	Kalarne
AC_2018_533	2017	Kalarne
AC_2018_534	2017	Kalarne
AC_2018_535	2017	Kalarne
AC_2018_536	2017	Kalarne
AC_2018_537	2017	Kalarne
AC_2018_538	2017	Kalarne
AC_2018_539	2017	Kalarne
AC_2018_54	2017	Kalarne
AC_2018_540	2017	Kalarne
AC_2018_541	2017	Kalarne
AC_2018_542	2017	Kalarne
AC_2018_55	2017	Kalarne
AC_2018_56	2017	Kalarne
AC_2018_57	2017	Kalarne
AC_2018_58	2017	Kalarne
AC_2018_59	2017	Kalarne
AC_2018_6	2017	Kalarne
AC_2018_60	2017	Kalarne
AC_2018_603	2017	Kalarne
AC_2018_604	2017	Kalarne
AC_2018_605	2017	Kalarne
AC_2018_606	2017	Kalarne
AC_2018_607	2017	Kalarne
AC_2018_608	2017	Kalarne
AC_2018_609	2017	Kalarne
AC_2018_61	2017	Kalarne
AC_2018_610	2017	Kalarne
AC_2018_611	2017	Kalarne
AC_2018_612	2017	Kalarne
AC_2018_613	2017	Kalarne
AC_2018_614	2017	Kalarne
AC_2018_615	2017	Kalarne
AC_2018_616	2017	Kalarne
AC_2018_617	2017	Kalarne
AC_2018_618	2017	Kalarne
AC_2018_619	2017	Kalarne
AC_2018_62	2017	Kalarne
AC_2018_620	2017	Kalarne
AC_2018_621	2017	Kalarne
AC_2018_622	2017	Kalarne
AC_2018_623	2017	Kalarne
AC_2018_624	2017	Kalarne
AC_2018_625	2017	Kalarne
AC_2018_626	2017	Kalarne
AC_2018_627	2017	Kalarne
AC_2018_628	2017	Kalarne
AC_2018_629	2017	Kalarne
AC_2018_63	2017	Kalarne
AC_2018_630	2017	Kalarne
AC_2018_631	2017	Kalarne
AC_2018_632	2017	Kalarne
AC_2018_64	2017	Kalarne
AC_2018_669	2017	Kalarne
AC_2018_670	2017	Kalarne
AC_2018_671	2017	Kalarne
AC_2018_672	2017	Kalarne
AC_2018_673	2017	Kalarne
AC_2018_674	2017	Kalarne
AC_2018_675	2017	Kalarne
AC_2018_676	2017	Kalarne
AC_2018_677	2017	Kalarne
AC_2018_678	2017	Kalarne
AC_2018_679	2017	Kalarne
AC_2018_680	2017	Kalarne
AC_2018_681	2017	Kalarne
AC_2018_682	2017	Kalarne
AC_2018_683	2017	Kalarne
AC_2018_684	2017	Kalarne
AC_2018_685	2017	Kalarne
AC_2018_686	2017	Kalarne
AC_2018_687	2017	Kalarne
AC_2018_688	2017	Kalarne
AC_2018_689	2017	Kalarne
AC_2018_690	2017	Kalarne
AC_2018_691	2017	Kalarne
AC_2018_692	2017	Kalarne
AC_2018_693	2017	Kalarne
AC_2018_694	2017	Kalarne
AC_2018_695	2017	Kalarne
AC_2018_696	2017	Kalarne
AC_2018_697	2017	Kalarne
AC_2018_698	2017	Kalarne
AC_2018_7	2017	Kalarne
AC_2018_758	2017	Kalarne
AC_2018_759	2017	Kalarne
AC_2018_760	2017	Kalarne
AC_2018_761	2017	Kalarne
AC_2018_762	2017	Kalarne
AC_2018_763	2017	Kalarne
AC_2018_764	2017	Kalarne
AC_2018_765	2017	Kalarne
AC_2018_766	2017	Kalarne
AC_2018_768	2017	Kalarne
AC_2018_769	2017	Kalarne
AC_2018_770	2017	Kalarne
AC_2018_771	2017	Kalarne
AC_2018_772	2017	Kalarne
AC_2018_773	2017	Kalarne
AC_2018_774	2017	Kalarne
AC_2018_775	2017	Kalarne
AC_2018_776	2017	Kalarne
AC_2018_777	2017	Kalarne
AC_2018_778	2017	Kalarne
AC_2018_779	2017	Kalarne
AC_2018_780	2017	Kalarne
AC_2018_781	2017	Kalarne
AC_2018_782	2017	Kalarne
AC_2018_783	2017	Kalarne
AC_2018_784	2017	Kalarne
AC_2018_785	2017	Kalarne
AC_2018_786	2017	Kalarne
AC_2018_787	2017	Kalarne
AC_2018_788	2017	Kalarne
AC_2018_8	2017	Kalarne
AC_2018_849	2017	Kalarne
AC_2018_850	2017	Kalarne
AC_2018_851	2017	Kalarne
AC_2018_852	2017	Kalarne
AC_2018_853	2017	Kalarne
AC_2018_854	2017	Kalarne
AC_2018_855	2017	Kalarne
AC_2018_856	2017	Kalarne
AC_2018_857	2017	Kalarne
AC_2018_858	2017	Kalarne
AC_2018_859	2017	Kalarne
AC_2018_860	2017	Kalarne
AC_2018_861	2017	Kalarne
AC_2018_862	2017	Kalarne
AC_2018_863	2017	Kalarne
AC_2018_864	2017	Kalarne
AC_2018_865	2017	Kalarne
AC_2018_866	2017	Kalarne
AC_2018_867	2017	Kalarne
AC_2018_868	2017	Kalarne
AC_2018_869	2017	Kalarne
AC_2018_870	2017	Kalarne
AC_2018_871	2017	Kalarne
AC_2018_872	2017	Kalarne
AC_2018_873	2017	Kalarne
AC_2018_874	2017	Kalarne
AC_2018_875	2017	Kalarne
AC_2018_876	2017	Kalarne
AC_2018_877	2017	Kalarne
AC_2018_878	2017	Kalarne
AC_2018_9	2017	Kalarne
AC_2018_939	2017	Kalarne
AC_2018_940	2017	Kalarne
AC_2018_941	2017	Kalarne
AC_2018_942	2017	Kalarne
AC_2018_943	2017	Kalarne
AC_2018_944	2017	Kalarne
AC_2018_945	2017	Kalarne
AC_2018_946	2017	Kalarne
AC_2018_947	2017	Kalarne
AC_2018_948	2017	Kalarne
AC_2018_949	2017	Kalarne
AC_2018_950	2017	Kalarne
AC_2018_951	2017	Kalarne
AC_2018_952	2017	Kalarne
AC_2018_953	2017	Kalarne
AC_2018_954	2017	Kalarne
AC_2018_955	2017	Kalarne
AC_2018_956	2017	Kalarne
AC_2018_957	2017	Kalarne
AC_2018_958	2017	Kalarne
AC_2018_959	2017	Kalarne
AC_2018_960	2017	Kalarne
AC_2018_961	2017	Kalarne
AC_2018_962	2017	Kalarne
AC_2018_963	2017	Kalarne
AC_2018_964	2017	Kalarne
AC_2018_965	2017	Kalarne
AC_2018_966	2017	Kalarne
AC_2018_967	2017	Kalarne
AC_2018_968	2017	Kalarne
Brood_1	2013	Kalarne
Brood_10	2013	Kalarne
Brood_11	2013	Kalarne
Brood_12	2013	Kalarne
Brood_13	2013	Kalarne
Brood_14	2013	Kalarne
Brood_15	2013	Kalarne
Brood_16	2013	Kalarne
Brood_17	2013	Kalarne
Brood_18	2013	Kalarne
Brood_19	2013	Kalarne
Brood_2	2013	Kalarne
Brood_20	2013	Kalarne
Brood_21	2013	Kalarne
Brood_22	2013	Kalarne
Brood_23	2013	Kalarne
Brood_24	2013	Kalarne
Brood_25	2013	Kalarne
Brood_26	2013	Kalarne
Brood_27	2013	Kalarne
Brood_28	2013	Kalarne
Brood_29	2013	Kalarne
Brood_3	2013	Kalarne
Brood_30	2013	Kalarne
Brood_31	2013	Kalarne
Brood_32	2013	Kalarne
Brood_33	2013	Kalarne
Brood_34	2013	Kalarne
Brood_35	2013	Kalarne
Brood_36	2013	Kalarne
Brood_37	2013	Kalarne
Brood_38	2013	Kalarne
Brood_39	2013	Kalarne
Brood_4	2013	Kalarne
Brood_40	2013	Kalarne
Brood_41	2013	Kalarne
Brood_42	2013	Kalarne
Brood_43	2013	Kalarne
Brood_44	2013	Kalarne
Brood_45	2013	Kalarne
Brood_46	2013	Kalarne
Brood_47	2013	Kalarne
Brood_48	2013	Kalarne
Brood_49	2013	Kalarne
Brood_5	2013	Kalarne
Brood_50	2013	Kalarne
Brood_51	2013	Kalarne
Brood_52	2013	Kalarne
Brood_53	2013	Kalarne
Brood_54	2013	Kalarne
Brood_55	2013	Kalarne
Brood_56	2013	Kalarne
Brood_57	2013	Kalarne
Brood_58	2013	Kalarne
Brood_59	2013	Kalarne
Brood_6	2013	Kalarne
Brood_60	2013	Kalarne
Brood_61	2013	Kalarne
Brood_62	2013	Kalarne
Brood_63	2013	Kalarne
Brood_64	2013	Kalarne
Brood_65	2013	Kalarne
Brood_66	2013	Kalarne
Brood_67	2013	Kalarne
Brood_68	2013	Kalarne
Brood_69	2013	Kalarne
Brood_7	2013	Kalarne
Brood_70	2013	Kalarne
Brood_71	2013	Kalarne
Brood_72	2013	Kalarne
Brood_73	2013	Kalarne
Brood_8	2013	Kalarne
Brood_9	2013	Kalarne
AC_yc2013_100	2013	Kalarne
AC_yc2013_101	2013	Kalarne
AC_yc2013_102	2013	Kalarne
AC_yc2013_103	2013	Kalarne
AC_yc2013_104	2013	Kalarne
AC_yc2013_105	2013	Kalarne
AC_yc2013_106	2013	Kalarne
AC_yc2013_107	2013	Kalarne
AC_yc2013_108	2013	Kalarne
AC_yc2013_109	2013	Kalarne
AC_yc2013_110	2013	Kalarne
AC_yc2013_111	2013	Kalarne
AC_yc2013_112	2013	Kalarne
AC_yc2013_113	2013	Kalarne
AC_yc2013_114	2013	Kalarne
AC_yc2013_115	2013	Kalarne
AC_yc2013_116	2013	Kalarne
AC_yc2013_117	2013	Kalarne
AC_yc2013_118	2013	Kalarne
AC_yc2013_119	2013	Kalarne
AC_yc2013_120	2013	Kalarne
AC_yc2013_121	2013	Kalarne
AC_yc2013_122	2013	Kalarne
AC_yc2013_123	2013	Kalarne
AC_yc2013_124	2013	Kalarne
AC_yc2013_125	2013	Kalarne
AC_yc2013_126	2013	Kalarne
AC_yc2013_127	2013	Kalarne
AC_yc2013_128	2013	Kalarne
AC_yc2013_129	2013	Kalarne
AC_yc2013_130	2013	Kalarne
AC_yc2013_131	2013	Kalarne
AC_yc2013_132	2013	Kalarne
AC_yc2013_133	2013	Kalarne
AC_yc2013_134	2013	Kalarne
AC_yc2013_135	2013	Kalarne
AC_yc2013_136	2013	Kalarne
AC_yc2013_137	2013	Kalarne
AC_yc2013_138	2013	Kalarne
AC_yc2013_139	2013	Kalarne
AC_yc2013_140	2013	Kalarne
AC_yc2013_141	2013	Kalarne
AC_yc2013_142	2013	Kalarne
AC_yc2013_143	2013	Kalarne
AC_yc2013_144	2013	Kalarne
AC_yc2013_145	2013	Kalarne
AC_yc2013_146	2013	Kalarne
AC_yc2013_147	2013	Kalarne
AC_yc2013_148	2013	Kalarne
AC_yc2013_149	2013	Kalarne
AC_yc2013_150	2013	Kalarne
AC_yc2013_151	2013	Kalarne
AC_yc2013_152	2013	Kalarne
AC_yc2013_153	2013	Kalarne
AC_yc2013_154	2013	Kalarne
AC_yc2013_155	2013	Kalarne
AC_yc2013_156	2013	Kalarne
AC_yc2013_157	2013	Kalarne
AC_yc2013_158	2013	Kalarne
AC_yc2013_159	2013	Kalarne
AC_yc2013_160	2013	Kalarne
AC_yc2013_161	2013	Kalarne
AC_yc2013_162	2013	Kalarne
AC_yc2013_163	2013	Kalarne
AC_yc2013_164	2013	Kalarne
AC_yc2013_165	2013	Kalarne
AC_yc2013_166	2013	Kalarne
AC_yc2013_167	2013	Kalarne
AC_yc2013_168	2013	Kalarne
AC_yc2013_169	2013	Kalarne
AC_yc2013_170	2013	Kalarne
AC_yc2013_171	2013	Kalarne
AC_yc2013_172	2013	Kalarne
AC_yc2013_173	2013	Kalarne
AC_yc2013_174	2013	Kalarne
AC_yc2013_175	2013	Kalarne
AC_yc2013_176	2013	Kalarne
AC_yc2013_177	2013	Kalarne
AC_yc2013_178	2013	Kalarne
AC_yc2013_179	2013	Kalarne
AC_yc2013_180	2013	Kalarne
AC_yc2013_181	2013	Kalarne
AC_yc2013_182	2013	Kalarne
AC_yc2013_183	2013	Kalarne
AC_yc2013_184	2013	Kalarne
AC_yc2013_185	2013	Kalarne
AC_yc2013_186	2013	Kalarne
AC_yc2013_187	2013	Kalarne
AC_yc2013_188	2013	Kalarne
AC_yc2013_189	2013	Kalarne
AC_yc2013_190	2013	Kalarne
AC_yc2013_191	2013	Kalarne
AC_yc2013_192	2013	Kalarne
AC_yc2013_193	2013	Kalarne
AC_yc2013_194	2013	Kalarne
AC_yc2013_195	2013	Kalarne
AC_yc2013_196	2013	Kalarne
AC_yc2013_197	2013	Kalarne
AC_yc2013_198	2013	Kalarne
AC_yc2013_199	2013	Kalarne
AC_yc2013_200	2013	Kalarne
AC_yc2013_201	2013	Kalarne
AC_yc2013_202	2013	Kalarne
AC_yc2013_203	2013	Kalarne
AC_yc2013_204	2013	Kalarne
AC_yc2013_205	2013	Kalarne
AC_yc2013_206	2013	Kalarne
AC_yc2013_207	2013	Kalarne
AC_yc2013_208	2013	Kalarne
AC_yc2013_209	2013	Kalarne
AC_yc2013_210	2013	Kalarne
AC_yc2013_211	2013	Kalarne
AC_yc2013_212	2013	Kalarne
AC_yc2013_213	2013	Kalarne
AC_yc2013_214	2013	Kalarne
AC_yc2013_215	2013	Kalarne
AC_yc2013_216	2013	Kalarne
AC_yc2013_217	2013	Kalarne
AC_yc2013_218	2013	Kalarne
AC_yc2013_219	2013	Kalarne
AC_yc2013_220	2013	Kalarne
AC_yc2013_221	2013	Kalarne
AC_yc2013_222	2013	Kalarne
AC_yc2013_223	2013	Kalarne
AC_yc2013_224	2013	Kalarne
AC_yc2013_225	2013	Kalarne
AC_yc2013_226	2013	Kalarne
AC_yc2013_227	2013	Kalarne
AC_yc2013_228	2013	Kalarne
AC_yc2013_229	2013	Kalarne
AC_yc2013_230	2013	Kalarne
AC_yc2013_231	2013	Kalarne
AC_yc2013_232	2013	Kalarne
AC_yc2013_233	2013	Kalarne
AC_yc2013_234	2013	Kalarne
AC_yc2013_235	2013	Kalarne
AC_yc2013_236	2013	Kalarne
AC_yc2013_237	2013	Kalarne
AC_yc2013_238	2013	Kalarne
AC_yc2013_239	2013	Kalarne
AC_yc2013_240	2013	Kalarne
AC_yc2013_241	2013	Kalarne
AC_yc2013_242	2013	Kalarne
AC_yc2013_243	2013	Kalarne
AC_yc2013_244	2013	Kalarne
AC_yc2013_245	2013	Kalarne
AC_yc2013_246	2013	Kalarne
AC_yc2013_247	2013	Kalarne
AC_yc2013_248	2013	Kalarne
AC_yc2013_249	2013	Kalarne
AC_yc2013_250	2013	Kalarne
AC_yc2013_251	2013	Kalarne
AC_yc2013_82	2013	Kalarne
AC_yc2013_83	2013	Kalarne
AC_yc2013_84	2013	Kalarne
AC_yc2013_85	2013	Kalarne
AC_yc2013_86	2013	Kalarne
AC_yc2013_87	2013	Kalarne
AC_yc2013_88	2013	Kalarne
AC_yc2013_89	2013	Kalarne
AC_yc2013_90	2013	Kalarne
AC_yc2013_91	2013	Kalarne
AC_yc2013_92	2013	Kalarne
AC_yc2013_93	2013	Kalarne
AC_yc2013_94	2013	Kalarne
AC_yc2013_95	2013	Kalarne
AC_yc2013_96	2013	Kalarne
AC_yc2013_97	2013	Kalarne
AC_yc2013_98	2013	Kalarne
AC_yc2013_99	2013	Kalarne
AC_2019_100	2014-2016	Kalarne
AC_2019_155	2014-2016	Kalarne
AC_2019_156	2014-2016	Kalarne
AC_2019_157	2014-2016	Kalarne
AC_2019_158	2014-2016	Kalarne
AC_2019_159	2014-2016	Kalarne
AC_2019_160	2014-2016	Kalarne
AC_2019_161	2014-2016	Kalarne
AC_2019_162	2014-2016	Kalarne
AC_2019_163	2014-2016	Kalarne
AC_2019_164	2014-2016	Kalarne
AC_2019_165	2014-2016	Kalarne
AC_2019_166	2014-2016	Kalarne
AC_2019_167	2014-2016	Kalarne
AC_2019_168	2014-2016	Kalarne
AC_2019_169	2014-2016	Kalarne
AC_2019_170	2014-2016	Kalarne
AC_2019_171	2014-2016	Kalarne
AC_2019_172	2014-2016	Kalarne
AC_2019_33	2014-2016	Kalarne
AC_2019_34	2014-2016	Kalarne
AC_2019_35	2014-2016	Kalarne
AC_2019_36	2014-2016	Kalarne
AC_2019_37	2014-2016	Kalarne
AC_2019_38	2014-2016	Kalarne
AC_2019_39	2014-2016	Kalarne
AC_2019_40	2014-2016	Kalarne
AC_2019_41	2014-2016	Kalarne
AC_2019_42	2014-2016	Kalarne
AC_2019_43	2014-2016	Kalarne
AC_2019_44	2014-2016	Kalarne
AC_2019_45	2014-2016	Kalarne
AC_2019_62	2014-2016	Kalarne
AC_2019_63	2014-2016	Kalarne
AC_2019_64	2014-2016	Kalarne
AC_2019_65	2014-2016	Kalarne
AC_2019_66	2014-2016	Kalarne
AC_2019_67	2014-2016	Kalarne
AC_2019_68	2014-2016	Kalarne
AC_2019_69	2014-2016	Kalarne
AC_2019_70	2014-2016	Kalarne
AC_2019_71	2014-2016	Kalarne
AC_2019_72	2014-2016	Kalarne
AC_2019_73	2014-2016	Kalarne
AC_2019_74	2014-2016	Kalarne
AC_2019_75	2014-2016	Kalarne
AC_2019_76	2014-2016	Kalarne
AC_2019_77	2014-2016	Kalarne
AC_2019_78	2014-2016	Kalarne
AC_2019_79	2014-2016	Kalarne
AC_2019_80	2014-2016	Kalarne
AC_2019_81	2014-2016	Kalarne
AC_2019_82	2014-2016	Kalarne
AC_2019_83	2014-2016	Kalarne
AC_2019_84	2014-2016	Kalarne
AC_2019_85	2014-2016	Kalarne
AC_2019_86	2014-2016	Kalarne
AC_2019_87	2014-2016	Kalarne
AC_2019_88	2014-2016	Kalarne
AC_2019_89	2014-2016	Kalarne
AC_2019_90	2014-2016	Kalarne
AC_2019_91	2014-2016	Kalarne
AC_2019_92	2014-2016	Kalarne
AC_2019_93	2014-2016	Kalarne
AC_2019_94	2014-2016	Kalarne
AC_2019_95	2014-2016	Kalarne
AC_2019_96	2014-2016	Kalarne
AC_2019_97	2014-2016	Kalarne
AC_2019_98	2014-2016	Kalarne
AC_2019_99	2014-2016	Kalarne
AC_2019_46	NA	Lockne
AC_2019_47	NA	Lockne
AC_2019_48	NA	Lockne
AC_2019_49	NA	Lockne
AC_2019_50	NA	Lockne
AC_2019_51	NA	Lockne
AC_2019_52	NA	Lockne
AC_2019_53	NA	Lockne
AC_2019_54	NA	Lockne
AC_2019_55	NA	Lockne
AC_2019_56	NA	Lockne
AC_2019_57	NA	Lockne
AC_2019_58	NA	Lockne
AC_2019_59	NA	Lockne
AC_2019_60	NA	Lockne
AC_2019_61	NA	Lockne
AC_2019_1	NA	Omega
AC_2019_10	NA	Omega
AC_2019_11	NA	Omega
AC_2019_12	NA	Omega
AC_2019_13	NA	Omega
AC_2019_14	NA	Omega
AC_2019_15	NA	Omega
AC_2019_16	NA	Omega
AC_2019_2	NA	Omega
AC_2019_3	NA	Omega
AC_2019_4	NA	Omega
AC_2019_5	NA	Omega
AC_2019_6	NA	Omega
AC_2019_7	NA	Omega
AC_2019_8	NA	Omega
AC_2019_9	NA	Omega
