# Supplementary material for: A genomic‐based vision on the genetic diversity and key performance traits in selectively bred Arctic charr (Salvelinus alpinus)
Source: Evol Appl. 2021 Jul 2;15(4):565–77. doi: 10.1111/eva.13261 (PMC9046918; doi:10.1111/eva.13261)
Supplement: Supplementary file 3 — Data S2 [file EVA-15-565-s003.txt]

P1_barcode	P2_barcode
TCAGA	TAGCA
TGCAACA	TAGCA
GATCG	TAGCA
CGTATCA	TAGCA
CATGA	TAGCA
CACAGAC	TAGCA
ATCGA	TAGCA
ACTGCAC	TAGCA
TCGAG	TAGCA
TCTCTCA	TAGCA
GTCAC	TAGCA
GTACACA	TAGCA
GCATT	TAGCA
CTCTTCA	TAGCA
CGATA	TAGCA
CTAGGAC	TAGCA
ACGTA	TAGCA
CAGTCAC	TAGCA
AGAGT	TAGCA
GCTAACA	TAGCA
ATGCT	TAGCA
ACACGAG	TAGCA
GACTA	TAGCA
AGGACAC	TAGCA
TCAGA	AGCTGTC
TGCAACA	AGCTGTC
GATCG	AGCTGTC
CGTATCA	AGCTGTC
CATGA	AGCTGTC
CACAGAC	AGCTGTC
ATCGA	AGCTGTC
ACTGCAC	AGCTGTC
TCGAG	AGCTGTC
TCTCTCA	AGCTGTC
GTCAC	AGCTGTC
GTACACA	AGCTGTC
GCATT	AGCTGTC
CTCTTCA	AGCTGTC
CGATA	AGCTGTC
CTAGGAC	AGCTGTC
ACGTA	AGCTGTC
CAGTCAC	AGCTGTC
AGAGT	AGCTGTC
GCTAACA	AGCTGTC
ATGCT	AGCTGTC
ACACGAG	AGCTGTC
GACTA	AGCTGTC
AGGACAC	AGCTGTC
TCAGA	AGTCA
TGCAACA	AGTCA
GATCG	AGTCA
CGTATCA	AGTCA
CATGA	AGTCA
CACAGAC	AGTCA
ATCGA	AGTCA
ACTGCAC	AGTCA
TCGAG	AGTCA
TCTCTCA	AGTCA
GTCAC	AGTCA
GTACACA	AGTCA
GCATT	AGTCA
CTCTTCA	AGTCA
CGATA	AGTCA
CTAGGAC	AGTCA
ACGTA	AGTCA
CAGTCAC	AGTCA
AGAGT	AGTCA
GCTAACA	AGTCA
ATGCT	AGTCA
ACACGAG	AGTCA
GACTA	AGTCA
AGGACAC	AGTCA
TCAGA	TACGTGT
TGCAACA	TACGTGT
GATCG	TACGTGT
CGTATCA	TACGTGT
CATGA	TACGTGT
CACAGAC	TACGTGT
ATCGA	TACGTGT
ACTGCAC	TACGTGT
TCGAG	TACGTGT
TCTCTCA	TACGTGT
GTCAC	TACGTGT
GTACACA	TACGTGT
GCATT	TACGTGT
CTCTTCA	TACGTGT
CGATA	TACGTGT
CTAGGAC	TACGTGT
ACGTA	TACGTGT
CAGTCAC	TACGTGT
AGAGT	TACGTGT
GCTAACA	TACGTGT
ATGCT	TACGTGT
ACACGAG	TACGTGT
GACTA	TACGTGT
AGGACAC	TACGTGT
TCAGA	GCATA
TGCAACA	GCATA
GATCG	GCATA
CGTATCA	GCATA
CATGA	GCATA
CACAGAC	GCATA
ATCGA	GCATA
ACTGCAC	GCATA
TCGAG	GCATA
TCTCTCA	GCATA
GTCAC	GCATA
GTACACA	GCATA
GCATT	GCATA
CTCTTCA	GCATA
CGATA	GCATA
CTAGGAC	GCATA
ACGTA	GCATA
CAGTCAC	GCATA
AGAGT	GCATA
GCTAACA	GCATA
ATGCT	GCATA
ACACGAG	GCATA
GACTA	GCATA
AGGACAC	GCATA
TCAGA	GAGATGT
TGCAACA	GAGATGT
GATCG	GAGATGT
CGTATCA	GAGATGT
CATGA	GAGATGT
CACAGAC	GAGATGT
ATCGA	GAGATGT
ACTGCAC	GAGATGT
TCGAG	GAGATGT
TCTCTCA	GAGATGT
GTCAC	GAGATGT
GTACACA	GAGATGT
GCATT	GAGATGT
CTCTTCA	GAGATGT
CGATA	GAGATGT
CTAGGAC	GAGATGT
ACGTA	GAGATGT
CAGTCAC	GAGATGT
AGAGT	GAGATGT
GCTAACA	GAGATGT
ATGCT	GAGATGT
ACACGAG	GAGATGT
GACTA	GAGATGT
AGGACAC	GAGATGT
TCAGA	CGATC
TGCAACA	CGATC
GATCG	CGATC
CGTATCA	CGATC
CATGA	CGATC
CACAGAC	CGATC
ATCGA	CGATC
ACTGCAC	CGATC
TCGAG	CGATC
TCTCTCA	CGATC
GTCAC	CGATC
GTACACA	CGATC
GCATT	CGATC
CTCTTCA	CGATC
CGATA	CGATC
CTAGGAC	CGATC
ACGTA	CGATC
CAGTCAC	CGATC
AGAGT	CGATC
GCTAACA	CGATC
ATGCT	CGATC
ACACGAG	CGATC
GACTA	CGATC
AGGACAC	CGATC
TCAGA	CATCTGT
TGCAACA	CATCTGT
GATCG	CATCTGT
CGTATCA	CATCTGT
CATGA	CATCTGT
CACAGAC	CATCTGT
ATCGA	CATCTGT
ACTGCAC	CATCTGT
TCGAG	CATCTGT
TCTCTCA	CATCTGT
GTCAC	CATCTGT
GTACACA	CATCTGT
GCATT	CATCTGT
CTCTTCA	CATCTGT
CGATA	CATCTGT
CTAGGAC	CATCTGT
ACGTA	CATCTGT
CAGTCAC	CATCTGT
AGAGT	CATCTGT
GCTAACA	CATCTGT
ATGCT	CATCTGT
ACACGAG	CATCTGT
GACTA	CATCTGT
AGGACAC	CATCTGT
TCAGA	CTGGT
TGCAACA	CTGGT
GATCG	CTGGT
CGTATCA	CTGGT
CATGA	CTGGT
CACAGAC	CTGGT
ATCGA	CTGGT
ACTGCAC	CTGGT
TCGAG	CTGGT
TCTCTCA	CTGGT
GTCAC	CTGGT
GTACACA	CTGGT
GCATT	CTGGT
CTCTTCA	CTGGT
CGATA	CTGGT
CTAGGAC	CTGGT
ACGTA	CTGGT
CAGTCAC	CTGGT
AGAGT	CTGGT
GCTAACA	CTGGT
ATGCT	CTGGT
ACACGAG	CTGGT
GACTA	CTGGT
AGGACAC	CTGGT
TCAGA	GTCAAGT
TGCAACA	GTCAAGT
GATCG	GTCAAGT
CGTATCA	GTCAAGT
CATGA	GTCAAGT
CACAGAC	GTCAAGT
ATCGA	GTCAAGT
ACTGCAC	GTCAAGT
TCGAG	GTCAAGT
TCTCTCA	GTCAAGT
GTCAC	GTCAAGT
GTACACA	GTCAAGT
GCATT	GTCAAGT
CTCTTCA	GTCAAGT
CGATA	GTCAAGT
CTAGGAC	GTCAAGT
ACGTA	GTCAAGT
CAGTCAC	GTCAAGT
AGAGT	GTCAAGT
GCTAACA	GTCAAGT
ATGCT	GTCAAGT
ACACGAG	GTCAAGT
GACTA	GTCAAGT
AGGACAC	GTCAAGT
TCAGA	GAAGC
TGCAACA	GAAGC
GATCG	GAAGC
CGTATCA	GAAGC
CATGA	GAAGC
CACAGAC	GAAGC
ATCGA	GAAGC
ACTGCAC	GAAGC
TCGAG	GAAGC
TCTCTCA	GAAGC
GTCAC	GAAGC
GTACACA	GAAGC
GCATT	GAAGC
CTCTTCA	GAAGC
CGATA	GAAGC
CTAGGAC	GAAGC
ACGTA	GAAGC
CAGTCAC	GAAGC
AGAGT	GAAGC
GCTAACA	GAAGC
ATGCT	GAAGC
ACACGAG	GAAGC
GACTA	GAAGC
AGGACAC	GAAGC
TCAGA	ATACGGT
TGCAACA	ATACGGT
GATCG	ATACGGT
CGTATCA	ATACGGT
CATGA	ATACGGT
CACAGAC	ATACGGT
ATCGA	ATACGGT
ACTGCAC	ATACGGT
TCGAG	ATACGGT
TCTCTCA	ATACGGT
GTCAC	ATACGGT
GTACACA	ATACGGT
GCATT	ATACGGT
CTCTTCA	ATACGGT
CGATA	ATACGGT
CTAGGAC	ATACGGT
ACGTA	ATACGGT
CAGTCAC	ATACGGT
AGAGT	ATACGGT
GCTAACA	ATACGGT
ATGCT	ATACGGT
ACACGAG	ATACGGT
GACTA	ATACGGT
AGGACAC	ATACGGT
TCAGA	AGAGT
TGCAACA	AGAGT
GATCG	AGAGT
CGTATCA	AGAGT
CATGA	AGAGT
CACAGAC	AGAGT
ATCGA	AGAGT
ACTGCAC	AGAGT
TCGAG	AGAGT
TCTCTCA	AGAGT
GTCAC	AGAGT
GTACACA	AGAGT
GCATT	AGAGT
CTCTTCA	AGAGT
CGATA	AGAGT
CTAGGAC	AGAGT
ACGTA	AGAGT
CAGTCAC	AGAGT
AGAGT	AGAGT
GCTAACA	AGAGT
ATGCT	AGAGT
ACACGAG	AGAGT
GACTA	AGAGT
AGGACAC	AGAGT
TCAGA	TCGAGTC
TGCAACA	TCGAGTC
GATCG	TCGAGTC
CGTATCA	TCGAGTC
CATGA	TCGAGTC
CACAGAC	TCGAGTC
ATCGA	TCGAGTC
ACTGCAC	TCGAGTC
TCGAG	TCGAGTC
TCTCTCA	TCGAGTC
GTCAC	TCGAGTC
GTACACA	TCGAGTC
GCATT	TCGAGTC
CTCTTCA	TCGAGTC
CGATA	TCGAGTC
CTAGGAC	TCGAGTC
ACGTA	TCGAGTC
CAGTCAC	TCGAGTC
AGAGT	TCGAGTC
GCTAACA	TCGAGTC
ATGCT	TCGAGTC
ACACGAG	TCGAGTC
GACTA	TCGAGTC
AGGACAC	TCGAGTC
TCAGA	ACTGC
TGCAACA	ACTGC
GATCG	ACTGC
CGTATCA	ACTGC
CATGA	ACTGC
CACAGAC	ACTGC
ATCGA	ACTGC
ACTGCAC	ACTGC
TCGAG	ACTGC
TCTCTCA	ACTGC
GTCAC	ACTGC
GTACACA	ACTGC
GCATT	ACTGC
CTCTTCA	ACTGC
CGATA	ACTGC
CTAGGAC	ACTGC
ACGTA	ACTGC
CAGTCAC	ACTGC
AGAGT	ACTGC
GCTAACA	ACTGC
ATGCT	ACTGC
ACACGAG	ACTGC
GACTA	ACTGC
AGGACAC	ACTGC
TCAGA	TCCTCAC
TGCAACA	TCCTCAC
GATCG	TCCTCAC
CGTATCA	TCCTCAC
CATGA	TCCTCAC
CACAGAC	TCCTCAC
ATCGA	TCCTCAC
ACTGCAC	TCCTCAC
TCGAG	TCCTCAC
TCTCTCA	TCCTCAC
GTCAC	TCCTCAC
GTACACA	TCCTCAC
GCATT	TCCTCAC
CTCTTCA	TCCTCAC
CGATA	TCCTCAC
CTAGGAC	TCCTCAC
ACGTA	TCCTCAC
CAGTCAC	TCCTCAC
AGAGT	TCCTCAC
GCTAACA	TCCTCAC
ATGCT	TCCTCAC
ACACGAG	TCCTCAC
GACTA	TCCTCAC
AGGACAC	TCCTCAC
