# Supplementary material for: A genomic‐based vision on the genetic diversity and key performance traits in selectively bred Arctic charr (Salvelinus alpinus)
Source: Evol Appl. 2021 Jul 2;15(4):565–77. doi: 10.1111/eva.13261 (PMC9046918; doi:10.1111/eva.13261)
Supplement: Supplementary file 4 — Data S3 [file EVA-15-565-s004.txt]

Id	Family	Age_1st_recording	Age_2nd_recording	Age_3rd_recording	Sex	Tank	Length_early	Weight_early	Length_mid	Weight_mid	Length_last
AC_2018_2	x-1	441	698	1058	F	2	160	43.1	298	378	455
AC_2018_3	x-1	441	699	1057	M	2	136	29.4	286	343	430
AC_2018_4	x-1	441	698	1057	M	3	177	59.2	352	603	505
AC_2018_5	x-1	441	699	1056	F	4	158	49.2	292	377	415
AC_2018_6	x-1	441	698	1057	F	3	160	39.9	311	374	455
AC_2018_7	x-1	441	698	1056	UNK	4	156	39.7	305	381	455
AC_2018_8	x-1	441	698	1057	M	3	158	42.5	320	452	470
AC_2018_9	x-1	441	698	1056	M	4	160	46	321	475	485
AC_2018_10	x-1	441	698	1058	M	2	185	69.7	329	538	490
AC_2018_11	x-1	441	698	1057	M	3	159	43.4	315	449	470
AC_2018_12	x-1	441	699	1056	UNK	4	165	46.9	328	510	455
AC_2018_13	x-1	441	698	1057	UNK	3	150	34	302	429	470
AC_2018_14	x-1	441	698	1056	M	4	148	33.6	312	377	490
AC_2018_15	x-1	441	698	1057	F	3	132	23.4	266	244	405
AC_2018_16	x-1	441	698	1057	UNK	3	151	41.5	309	413	470
AC_2018_17	x-1	441	698	1056	UNK	4	133	25.9	282	316	430
AC_2018_18	x-1	441	698	1056	M	4	170	58.4	325	516	465
AC_2018_19	x-1	441	698	1056	F	4	150	34.8	290	335	435
AC_2018_20	x-1	441	698	1058	F	2	156	43.8	315	418	440
AC_2018_21	x-1	441	698	1056	M	4	169	55.9	326	529	475
AC_2018_22	x-1	441	698	1057	M	3	166	51.7	337	522	495
AC_2018_24	x-1	441	698	1057	M	3	158	79	331	486	505
AC_2018_26	x-1	441	698	1057	M	3	143	33.8	290	322	445
AC_2018_27	x-1	441	698	1056	F	4	168	46.4	333	531	480
AC_2018_28	x-1	441	698	1056	F	4	149	36.7	301	396	440
AC_2018_92	x-2	441	698	1058	F	2	179	59.5	305	390	435
AC_2018_93	x-2	441	699	1057	UNK	2	180	76.4	349	585	460
AC_2018_94	x-2	441	698	1057	UNK	3	148	31.7	283	310	395
AC_2018_95	x-2	441	698	1057	F	3	150	36.8	302	399	470
AC_2018_96	x-2	441	698	1058	F	2	143	29.9	245	180	355
AC_2018_98	x-2	441	699	1058	F	2	155	38	307	393	420
AC_2018_99	x-2	441	698	1056	F	4	150	36.5	280	291	420
AC_2018_100	x-2	441	698	1056	F	4	169	52.6	318	462	465
AC_2018_101	x-2	441	698	1057	UNK	2	142	30.3	309	390	480
AC_2018_102	x-2	441	698	1058	F	2	189	68	345	550	490
AC_2018_103	x-2	441	698	1057	F	3	173	51.1	301	385	535
AC_2018_104	x-2	441	699	1056	M	4	191	80.2	345	611	500
AC_2018_105	x-2	441	698	1057	F	3	213	99.1	355	628	500
AC_2018_106	x-2	441	699	1057	F	2	174	58.1	300	379	390
AC_2018_107	x-2	441	698	1056	UNK	4	143	30.9	243	156	355
AC_2018_108	x-2	441	698	1057	F	2	172	52.1	215	411	450
AC_2018_109	x-2	441	698	1057	F	3	183	68.9	333	535	465
AC_2018_110	x-2	441	698	1057	F	3	163	47.5	305	389	440
AC_2018_111	x-2	441	698	1058	F	2	161	46.9	305	379	455
AC_2018_112	x-2	441	698	1057	F	3	174	52.5	330	461	465
AC_2018_113	x-2	441	698	1057	M	3	203	91.5	357	690	515
AC_2018_114	x-2	441	698	1057	F	3	180	59.2	321	446	465
AC_2018_115	x-2	441	698	1058	M	2	168	49.6	326	433	485
AC_2018_116	x-2	441	699	1058	F	2	174	51.3	315	402	450
AC_2018_117	x-2	441	699	1056	M	4	226	125.7	369	777	500
AC_2018_118	x-2	441	698	1058	F	2	189	72	345	586	495
AC_2018_119	x-2	441	698	1056	F	4	194	77	352	630	455
AC_2018_120	x-2	441	699	1057	F	2	164	50.8	315	448	465
AC_2018_153	x-3	437	694	1053	M	3	155	38.1	308	364	475
AC_2018_154	x-3	437	694	1053	UNK	2	150	33.1	297	362	420
AC_2018_155	x-3	437	694	1053	M	3	138	25.3	277	258	435
AC_2018_156	x-3	437	695	1054	M	2	174	50.8	334	433	495
AC_2018_157	x-3	437	694	1052	UNK	4	129	23.4	246	180	380
AC_2018_158	x-3	437	694	1052	F	4	175	56	300	336	385
AC_2018_159	x-3	437	694	1052	UNK	4	156	38.5	315	399	470
AC_2018_160	x-3	437	694	1052	UNK	4	170	48.1	319	401	485
AC_2018_161	x-3	437	694	1052	UNK	4	180	59.4	330	446	495
AC_2018_163	x-3	437	695	1054	M	2	154	40.4	316	440	455
AC_2018_165	x-3	437	694	1052	F	4	180	64	330	456	460
AC_2018_166	x-3	437	694	1053	UNK	2	196	86	336	501	475
AC_2018_167	x-3	437	694	1054	M	2	173	58.9	334	488	500
AC_2018_168	x-3	437	694	1054	F	2	189	74.5	340	518	500
AC_2018_169	x-3	437	694	1054	F	2	166	46.8	318	443	465
AC_2018_170	x-3	437	694	1052	F	4	170	51.8	320	400	465
AC_2018_171	x-3	437	694	1053	F	3	205	113.4	321	449	475
AC_2018_174	x-3	437	694	1053	F	3	171	50	323	444	475
AC_2018_175	x-3	437	694	1052	F	4	166	42.7	306	351	450
AC_2018_176	x-3	437	694	1053	M	3	164	46.9	291	302	405
AC_2018_177	x-3	437	694	1052	F	4	157	42.8	310	400	430
AC_2018_178	x-3	437	694	1052	M	4	151	35	292	314	435
AC_2018_179	x-3	437	694	1054	M	2	150	35.3	280	308	410
AC_2018_180	x-3	437	695	1053	M	2	168	48.8	316	401	475
AC_2018_181	x-3	437	694	1053	M	3	184	60.5	358	567	535
AC_2018_182	x-3	437	695	1052	M	4	158	38.5	326	464	495
AC_2018_243	x-4	434	691	1050	F	3	177	59.6	312	444	450
AC_2018_244	x-4	434	691	1049	F	4	140	33	282	308	425
AC_2018_245	x-4	434	692	1051	F	2	175	70.1	302	386	425
AC_2018_246	x-4	434	691	1050	UNK	3	144	30.3	295	344	420
AC_2018_247	x-4	434	691	1050	F	3	136	27.4	275	283	440
AC_2018_248	x-4	434	691	1050	UNK	3	147	37.3	305	382	455
AC_2018_249	x-4	434	691	1049	F	4	145	36.7	276	299	410
AC_2018_250	x-4	434	691	1050	M	3	164	50.9	316	433	500
AC_2018_251	x-4	434	691	1050	UNK	2	150	33.9	263	244	405
AC_2018_253	x-4	434	691	1050	UNK	3	164	46.9	315	477	470
AC_2018_254	x-4	434	691	1050	F	3	146	30.9	265	255	400
AC_2018_255	x-4	434	691	1049	M	4	153	37.6	305	406	425
AC_2018_256	x-4	434	691	1049	F	4	190	76.1	335	514	505
AC_2018_257	x-4	434	691	1050	M	3	151	46.9	265	272	405
AC_2018_258	x-4	434	691	1049	UNK	4	160	48.8	305	385	470
AC_2018_259	x-4	434	692	1049	F	4	151	40.6	309	419	465
AC_2018_260	x-4	434	692	1051	F	2	149	38.8	285	293	430
AC_2018_262	x-4	434	691	1049	UNK	4	176	55.8	315	405	465
AC_2018_265	x-4	434	691	1049	F	4	136	25.7	255	219	430
AC_2018_267	x-4	434	691	1051	F	2	155	39.1	282	318	425
AC_2018_268	x-4	434	692	1049	M	4	153	39.5	292	331	455
AC_2018_269	x-4	434	691	1049	F	4	134	27.1	264	266	415
AC_2018_270	x-4	434	691	1050	F	3	160	42.4	395	372	460
AC_2018_271	x-4	434	691	1050	UNK	2	155	39.5	290	338	435
AC_2018_333	x-5	434	691	1049	UNK	4	150	47.3	272	285	405
AC_2018_334	x-5	434	692	1050	UNK	2	165	51.7	325	460	475
AC_2018_335	x-5	434	691	1050	F	3	164	47.7	310	378	465
AC_2018_336	x-5	434	691	1050	UNK	3	161	43.7	300	356	460
AC_2018_337	x-5	434	691	1050	UNK	3	169	55.9	324	454	475
AC_2018_339	x-5	434	691	1049	UNK	4	149	42.7	295	359	400
AC_2018_340	x-5	434	691	1051	UNK	2	174	66.1	301	356	425
AC_2018_341	x-5	434	691	1049	F	4	172	61.6	304	375	450
AC_2018_343	x-5	434	691	1049	UNK	4	134	27.6	275	275	430
AC_2018_345	x-5	434	691	1050	F	3	135	27.7	268	296	415
AC_2018_346	x-5	434	691	1049	UNK	4	136	27.6	280	282	410
AC_2018_347	x-5	434	692	1051	F	2	150	36.8	307	372	420
AC_2018_348	x-5	434	691	1050	F	3	155	46.6	296	344	440
AC_2018_349	x-5	434	691	1049	F	4	142	31.5	286	314	435
AC_2018_350	x-5	434	692	1049	UNK	4	145	36.8	275	263	400
AC_2018_351	x-5	434	691	1050	UNK	3	149	33.7	310	329	475
AC_2018_353	x-5	434	691	1050	M	3	181	69.6	323	486	465
AC_2018_354	x-5	434	692	1051	UNK	2	178	65.2	323	453	480
AC_2018_355	x-5	434	692	1050	M	2	169	49.6	333	515	480
AC_2018_356	x-5	434	691	1049	UNK	4	140	31.6	288	335	415
AC_2018_357	x-5	434	691	1051	UNK	2	150	38.7	298	355	445
AC_2018_358	x-5	434	692	1049	F	4	164	58.3	308	412	445
AC_2018_359	x-5	434	691	1050	UNK	3	160	43.9	296	322	420
AC_2018_360	x-5	434	692	1050	F	2	158	40.8	293	322	400
AC_2018_362	x-5	434	691	1051	UNK	2	156	44.7	298	364	410
AC_2018_423	x-76	449	705	1064	F	3	174	57.4	290	321	415
AC_2018_424	x-76	449	705	1063	F	4	195	77.5	325	468	430
AC_2018_425	x-76	449	705	1063	M	4	156	44.8	297	393	440
AC_2018_427	x-76	449	705	1065	F	2	165	51	293	331	420
AC_2018_428	x-76	449	705	1063	F	4	161	60.5	288	466	400
AC_2018_429	x-76	449	706	1065	F	2	180	72.2	309	410	430
AC_2018_430	x-76	449	705	1065	UNK	2	156	40.6	284	347	450
AC_2018_431	x-76	449	705	1063	M	4	200	94.3	331	527	465
AC_2018_432	x-76	449	705	1065	F	2	149	35	245	186	380
AC_2018_433	x-76	449	706	1063	M	4	190	80.2	338	550	490
AC_2018_434	x-76	449	705	1063	M	4	175	64.6	315	490	435
AC_2018_435	x-76	449	705	1064	F	3	195	100.5	310	422	410
AC_2018_436	x-76	449	705	1063	F	4	190	84	320	494	450
AC_2018_437	x-76	449	705	1064	M	3	178	66.2	295	379	405
AC_2018_440	x-76	449	705	1063	M	4	175	60.3	318	489	445
AC_2018_442	x-76	449	705	1064	M	3	190	80.4	323	470	450
AC_2018_443	x-76	449	705	1064	M	3	190	77.4	334	525	480
AC_2018_445	x-76	449	705	1065	UNK	2	190	72.1	334	538	465
AC_2018_446	x-76	449	705	1064	F	2	200	88.6	332	514	430
AC_2018_447	x-76	449	705	1064	UNK	3	175	59.3	308	413	455
AC_2018_448	x-76	449	705	1064	F	3	181	68.1	330	515	450
AC_2018_449	x-76	449	706	1064	F	2	156	40.2	301	380	440
AC_2018_450	x-76	449	705	1063	M	4	170	60.2	300	416	450
AC_2018_451	x-76	449	705	1063	M	4	200	90.7	335	550	460
AC_2018_452	x-76	449	705	1063	UNK	0	193	92	310	475	420
AC_2018_513	x-77	449	706	1065	M	2	202	97.3	379	788	515
AC_2018_514	x-77	449	705	1063	M	4	165	49.6	341	558	465
AC_2018_515	x-77	449	705	1064	M	3	169	54.4	325	462	485
AC_2018_516	x-77	449	705	1063	M	4	192	81.4	357	674	500
AC_2018_517	x-77	449	706	1063	F	4	180	57.6	312	273	460
AC_2018_518	x-77	449	705	1064	M	2	208	98.9	375	717	510
AC_2018_519	x-77	449	705	1065	M	2	180	60.7	352	699	505
AC_2018_520	x-77	449	705	1064	F	3	187	73.8	348	651	445
AC_2018_521	x-77	449	705	1064	M	3	176	59.5	334	567	480
AC_2018_522	x-77	449	705	1063	F	4	163	42.2	325	507	470
AC_2018_523	x-77	449	705	1064	F	3	188	75.7	335	553	425
AC_2018_524	x-77	449	706	1064	M	2	195	88.2	343	655	500
AC_2018_525	x-77	449	705	1065	F	2	186	72.2	342	549	445
AC_2018_526	x-77	449	705	1064	M	3	180	56.8	331	503	475
AC_2018_527	x-77	449	705	1064	UNK	3	178	54.2	315	447	450
AC_2018_528	x-77	449	705	1064	F	3	175	57.7	325	472	450
AC_2018_529	x-77	449	705	1064	UNK	3	175	58.2	325	476	465
AC_2018_530	x-77	449	705	1064	F	3	192	81.9	337	568	475
AC_2018_531	x-77	449	705	1064	F	3	196	85.2	360	679	480
AC_2018_532	x-77	449	705	1064	M	3	190	70	352	609	480
AC_2018_533	x-77	449	706	1063	F	4	182	77.1	319	432	465
AC_2018_535	x-77	449	706	1063	F	4	158	41	307	379	455
AC_2018_536	x-77	449	705	1064	F	2	161	48.9	299	368	445
AC_2018_537	x-77	449	705	1064	F	3	196	80.1	365	702	505
AC_2018_538	x-77	449	705	1065	F	2	180	67	330	487	475
AC_2018_539	x-77	449	706	1065	M	2	205	98.7	359	624	525
AC_2018_540	x-77	449	705	1065	F	2	197	76.1	365	640	500
AC_2018_542	x-77	449	706	1064	M	2	180	56.6	347	518	485
AC_2018_603	x-77	449	705	1064	UNK	2	167	54.2	280	311	405
AC_2018_604	x-78	449	706	1064	F	2	145	54.2	282	332	440
AC_2018_606	x-78	449	705	1064	UNK	2	130	22.1	274	285	405
AC_2018_607	x-78	449	705	1064	F	3	194	86.4	323	524	470
AC_2018_609	x-78	449	705	1064	UNK	3	145	32.5	277	313	420
AC_2018_611	x-78	449	705	1063	UNK	4	145	30	281	290	430
AC_2018_613	x-78	449	705	1064	UNK	2	203	90.6	328	494	455
AC_2018_614	x-78	449	705	1064	UNK	3	185	70.2	325	522	485
AC_2018_615	x-78	449	705	1063	F	4	180	61.7	322	500	465
AC_2018_616	x-78	449	705	1063	M	4	150	34.9	306	432	460
AC_2018_617	x-78	449	705	1063	F	4	188	69.7	340	567	460
AC_2018_619	x-78	449	705	1064	F	3	150	37.6	275	317	395
AC_2018_620	x-78	449	705	1063	M	4	172	53.9	340	550	465
AC_2018_622	x-78	449	705	1064	F	3	160	43.4	300	377	440
AC_2018_623	x-78	449	705	1064	M	3	159	42.3	315	445	455
AC_2018_625	x-78	449	706	1063	F	4	183	67.3	323	507	435
AC_2018_626	x-78	449	705	1064	F	3	205	90.7	338	523	450
AC_2018_627	x-78	449	705	1063	UNK	4	137	29.3	250	220	370
AC_2018_628	x-78	449	705	1063	F	4	184	62.2	322	482	465
AC_2018_630	x-78	449	705	1063	UNK	4	166	52	306	401	445
AC_2018_631	x-78	449	705	1063	F	4	173	59.4	294	342	415
AC_2018_632	x-78	449	706	1063	UNK	4	180	63.1	300	389	425
AC_2018_669	x-79	449	705	1064	UNK	3	177	54	312	381	490
AC_2018_670	x-79	449	705	1064	F	3	179	59.9	323	503	455
AC_2018_671	x-79	449	705	1064	M	3	175	53.2	339	487	500
AC_2018_673	x-79	449	705	1064	M	2	190	75.4	340	531	485
AC_2018_674	x-79	449	705	1063	F	4	173	50.3	316	419	455
AC_2018_675	x-79	449	705	1064	M	3	157	37	316	424	490
AC_2018_676	x-79	449	706	1065	M	2	203	94	351	613	505
AC_2018_677	x-79	449	705	1064	M	3	153	38.1	310	400	460
AC_2018_678	x-79	449	706	1065	UNK	2	162	47	291	300	430
AC_2018_679	x-79	449	705	1064	M	2	150	33.3	302	364	475
AC_2018_680	x-79	449	705	1063	UNK	4	165	41.9	311	371	440
AC_2018_681	x-79	449	705	1064	M	3	139	27.3	283	310	450
AC_2018_682	x-79	449	705	1065	M	2	150	32.6	300	347	445
AC_2018_683	x-79	449	706	1064	M	2	162	42.6	312	389	455
AC_2018_684	x-79	449	705	1064	F	3	184	68	329	462	500
AC_2018_685	x-79	449	705	1064	M	3	153	38.2	300	368	460
AC_2018_686	x-79	449	705	1065	F	2	165	41.3	309	365	415
AC_2018_687	x-79	449	705	1063	F	4	175	52.3	333	463	475
AC_2018_688	x-79	449	706	1065	F	2	158	42.8	294	386	420
AC_2018_689	x-79	449	706	1063	UNK	4	146	32.6	283	282	430
AC_2018_690	x-79	449	706	1064	M	2	185	72.6	321	467	465
AC_2018_691	x-79	449	705	1063	M	4	165	52.7	315	459	435
AC_2018_692	x-79	449	706	1064	UNK	2	183	66.5	331	490	470
AC_2018_694	x-79	449	705	1063	F	4	177	56.9	323	465	480
AC_2018_695	x-79	449	706	1065	M	2	179	61	335	529	480
AC_2018_696	x-79	449	705	1064	UNK	3	170	49.2	290	342	410
AC_2018_697	x-79	449	705	1064	F	3	153	34.9	298	330	425
AC_2018_759	x-80	449	705	1063	UNK	4	165	54.4	266	247	370
AC_2018_760	x-80	449	705	1064	F	3	186	76.8	349	612	485
AC_2018_761	x-80	449	705	1064	M	3	228	135.2	390	658	495
AC_2018_762	x-80	449	705	1064	F	3	183	67.4	320	459	400
AC_2018_763	x-80	449	705	1064	F	3	190	80.8	337	560	465
AC_2018_764	x-80	449	705	1064	M	2	202	91.9	352	640	470
AC_2018_765	x-80	449	705	1064	M	2	190	79.7	345	587	475
AC_2018_766	x-80	449	706	1064	F	2	185	73.5	320	446	450
AC_2018_767	x-80	449	705	1064	F	3	176	61.8	316	400	420
AC_2018_768	x-80	449	705	1065	F	2	189	76.7	330	531	405
AC_2018_769	x-80	449	705	1064	M	3	200	90.4	361	677	485
AC_2018_770	x-80	449	705	1064	M	2	199	89	362	654	495
AC_2018_771	x-80	449	706	1063	M	4	192	71.3	339	473	465
AC_2018_772	x-80	449	705	1064	M	2	220	133.5	365	701	480
AC_2018_774	x-80	449	705	1064	F	3	193	91	340	545	420
AC_2018_775	x-80	449	705	1064	M	3	199	93.8	347	592	485
AC_2018_776	x-80	449	705	1065	M	2	183	63	305	423	410
AC_2018_777	x-80	449	705	1064	F	3	206	111.5	350	672	470
AC_2018_778	x-80	449	706	1064	F	2	195	79.8	348	547	425
AC_2018_779	x-80	449	705	1064	F	3	180	65.9	318	433	455
AC_2018_780	x-80	449	706	1063	F	4	180	61.1	318	393	400
AC_2018_781	x-80	449	705	1064	F	3	218	115.1	355	655	450
AC_2018_782	x-80	449	705	1064	UNK	2	149	42.1	253	239	362
AC_2018_783	x-80	449	705	1064	M	2	186	77.1	329	513	460
AC_2018_784	x-80	449	705	1064	M	3	185	73.2	340	546	480
AC_2018_785	x-80	449	705	1064	UNK	3	183	73.8	335	575	385
AC_2018_786	x-80	449	705	1063	UNK	0	202	98.5	320	414	350
AC_2018_787	x-80	449	705	1064	M	3	189	77.4	343	600	480
AC_2018_788	x-80	449	705	1063	UNK	4	190	74.8	320	443	410
AC_2018_849	x-81	449	705	1064	M	3	185	68.2	335	512	455
AC_2018_850	x-81	449	705	1064	M	3	192	75.6	325	472	450
AC_2018_851	x-81	449	706	1065	M	2	183	63.2	316	455	415
AC_2018_852	x-81	449	705	1065	M	2	176	59.9	321	450	470
AC_2018_853	x-81	449	706	1063	F	4	168	50.7	308	385	445
AC_2018_854	x-81	449	705	1063	F	4	180	59.1	323	462	460
AC_2018_855	x-81	449	705	1065	M	2	180	66.2	335	562	475
AC_2018_856	x-81	449	705	1064	M	3	170	52.8	318	460	450
AC_2018_857	x-81	449	706	1064	M	2	200	84.9	355	608	515
AC_2018_858	x-81	449	705	1064	F	2	176	56.1	325	464	455
AC_2018_859	x-81	449	705	1064	F	3	185	66.5	322	449	460
AC_2018_860	x-81	449	705	1063	M	4	186	68.4	325	487	445
AC_2018_861	x-81	449	705	1064	M	3	192	74.1	320	474	440
AC_2018_862	x-81	449	706	1065	F	2	158	41.6	313	409	445
AC_2018_863	x-81	449	705	1064	M	2	205	99.9	340	518	495
AC_2018_864	x-81	449	706	1064	M	2	180	63.7	328	485	425
AC_2018_865	x-81	449	706	1064	M	2	200	87.1	335	520	490
AC_2018_866	x-81	449	705	1063	M	4	170	52.6	305	413	445
AC_2018_867	x-81	449	705	1063	M	4	205	100.5	351	596	495
AC_2018_868	x-81	449	706	1063	M	4	196	87.3	332	574	465
AC_2018_869	x-81	449	705	1064	F	3	150	41.6	289	355	410
AC_2018_870	x-81	449	705	1064	F	3	153	39.2	295	352	415
AC_2018_871	x-81	449	705	1064	F	3	183	74.7	317	484	450
AC_2018_873	x-81	449	705	1065	M	2	209	102.8	346	641	490
AC_2018_875	x-81	449	705	1063	M	4	198	89.4	324	503	480
AC_2018_876	x-81	449	705	1063	M	4	189	70.4	310	456	445
AC_2018_877	x-81	449	705	1064	F	3	160	42.8	300	403	395
AC_2018_878	x-81	449	705	1064	UNK	2	158	36.5	309	371	420
AC_2018_939	x-82	449	706	1064	M	2	175	55.5	304	454	435
AC_2018_940	x-82	449	705	1064	M	2	170	52	320	483	425
AC_2018_941	x-82	449	706	1063	F	4	140	30.1	283	329	425
AC_2018_942	x-82	449	706	1064	M	2	156	40.8	314	452	440
AC_2018_943	x-82	449	705	1064	F	3	162	51.3	291	413	415
AC_2018_944	x-82	449	706	1064	M	2	153	38.1	311	476	450
AC_2018_945	x-82	449	706	1063	M	4	147	32.4	281	288	435
AC_2018_946	x-82	449	705	1064	M	3	178	60.8	308	397	425
AC_2018_947	x-82	449	706	1064	F	2	145	30	242	186	380
AC_2018_948	x-82	449	705	1064	M	3	162	46	314	470	460
AC_2018_949	x-82	449	706	1065	M	2	170	57.4	305	414	445
AC_2018_950	x-82	449	705	1063	F	4	196	85.5	337	588	470
AC_2018_951	x-82	449	705	1064	M	3	186	75.2	330	584	455
AC_2018_952	x-82	449	706	1063	F	4	139	26.7	261	242	415
AC_2018_953	x-82	449	705	1064	F	2	150	35.4	271	302	415
AC_2018_954	x-82	449	705	1064	F	3	192	75.4	342	612	425
AC_2018_955	x-82	449	705	1064	M	3	210	100.2	368	743	510
AC_2018_956	x-82	449	706	1065	F	2	150	37.8	283	338	395
AC_2018_957	x-82	449	705	1065	F	2	169	49.5	278	332	350
AC_2018_958	x-82	449	705	1063	F	4	167	51.1	316	437	455
AC_2018_959	x-82	449	705	1064	M	2	143	32.4	295	394	450
AC_2018_960	x-82	449	706	1064	M	2	170	55.3	308	419	470
AC_2018_961	x-82	449	705	1064	F	3	168	51	306	437	425
AC_2018_963	x-82	449	705	1064	M	3	174	55.3	305	458	465
AC_2018_964	x-82	449	705	1064	F	3	160	44.7	276	340	400
AC_2018_965	x-82	449	705	1063	F	4	170	49.5	302	391	430
AC_2018_966	x-82	449	705	1064	M	2	180	67.3	321	546	470
AC_2018_967	x-82	449	706	1064	F	2	175	58	305	417	430
AC_2018_968	x-82	449	705	1063	M	4	167	46.2	328	494	455
AC_2018_1029	x-83	449	705	1063	F	4	170	53.4	280	308	415
AC_2018_1030	x-83	449	706	1064	F	2	180	68.3	321	510	445
AC_2018_1031	x-83	449	705	1064	M	2	200	103.2	341	578	465
AC_2018_1032	x-83	449	706	1063	F	4	189	83.3	296	393	400
AC_2018_1033	x-83	449	706	1065	F	2	196	87.3	333	545	425
AC_2018_1034	x-83	449	705	1063	M	4	182	72	322	544	470
AC_2018_1035	x-83	449	705	1064	F	3	150	38.3	299	365	420
AC_2018_1036	x-83	449	706	1063	M	4	183	67.5	326	496	465
AC_2018_1037	x-83	449	705	1065	F	2	180	78.7	303	435	425
AC_2018_1038	x-83	449	706	1065	M	2	194	90.6	335	583	465
AC_2018_1039	x-83	449	705	1064	F	3	176	64.5	316	460	445
AC_2018_1040	x-83	449	705	1064	M	3	180	73.4	290	351	410
AC_2018_1042	x-83	449	705	1064	UNK	2	182	72.9	320	492	475
AC_2018_1043	x-83	449	705	1063	M	4	140	31.3	295	365	440
AC_2018_1044	x-83	449	705	1063	F	4	196	81.4	353	605	485
AC_2018_1045	x-83	449	705	1064	F	3	179	59	328	487	445
AC_2018_1046	x-83	449	705	1064	M	3	184	73.9	330	534	455
AC_2018_1047	x-83	449	705	1063	M	4	184	68	310	420	445
AC_2018_1048	x-83	449	705	1064	F	3	143	29.2	277	300	395
AC_2018_1050	x-83	449	706	1065	M	2	177	82.6	317	502	420
AC_2018_1051	x-83	449	705	1064	M	2	180	71.1	331	578	445
AC_2018_1052	x-83	449	706	1064	M	2	166	57.6	306	443	445
AC_2018_1053	x-83	449	705	1064	F	3	177	68.3	284	360	380
AC_2018_1055	x-83	449	705	1064	F	3	172	62.1	305	435	430
AC_2018_1056	x-83	449	705	1063	UNK	4	139	29.3	255	216	360
AC_2018_1057	x-83	449	705	1064	UNK	0	178	65.7	299	371	400
AC_2018_1058	x-83	449	705	1064	M	2	150	37	295	337	445
AC_2018_1119	x-84	452	706	1064	M	2	170	57.3	329	542	480
AC_2018_1120	x-84	452	705	1065	M	2	184	58.3	350	595	500
AC_2018_1121	x-84	452	706	1064	F	2	174	56.3	328	496	465
AC_2018_1122	x-84	452	705	1064	F	2	170	48.1	374	454	455
AC_2018_1123	x-84	452	705	1063	F	4	175	55.8	328	465	455
AC_2018_1124	x-84	452	705	1064	F	3	171	52.2	315	408	460
AC_2018_1125	x-84	452	705	1064	M	3	165	51.5	300	411	435
AC_2018_1127	x-84	452	705	1063	F	4	178	61.6	318	481	445
AC_2018_1128	x-84	452	705	1064	M	3	166	47.7	328	484	480
AC_2018_1129	x-84	452	705	1064	F	2	170	54.6	320	484	470
AC_2018_1130	x-84	452	705	1064	M	3	168	50.6	330	542	490
AC_2018_1131	x-84	452	705	1064	F	2	190	74.8	342	614	475
AC_2018_1132	x-84	452	706	1065	F	2	175	54.5	329	517	460
AC_2018_1133	x-84	452	706	1065	F	2	175	58.3	325	497	425
AC_2018_1134	x-84	452	705	1063	M	4	184	64.2	353	681	485
AC_2018_1135	x-84	452	705	1065	M	2	185	73	360	682	500
AC_2018_1136	x-84	452	705	1065	M	2	185	68.3	351	611	490
AC_2018_1137	x-84	452	706	1063	F	4	166	45.7	310	399	455
AC_2018_1138	x-84	452	705	1064	F	3	175	57.5	325	524	450
AC_2018_1139	x-84	452	705	1064	M	2	185	71.6	366	766	515
AC_2018_1140	x-84	452	705	1064	F	3	165	49	292	401	415
AC_2018_1141	x-84	452	705	1065	F	2	170	51.3	320	472	445
AC_2018_1142	x-84	452	705	1064	F	3	176	57.1	319	472	460
AC_2018_1143	x-84	452	705	1064	M	2	170	62.2	327	665	455
AC_2018_1144	x-84	452	705	1063	F	4	182	66.4	335	562	490
AC_2018_1145	x-84	452	706	1065	M	2	180	58.6	336	504	490
AC_2018_1146	x-84	452	705	1064	F	3	146	31.4	285	336	405
AC_2018_1147	x-84	452	705	1064	M	3	172	54.1	336	533	505
AC_2018_1148	x-84	452	705	1064	M	3	170	49.2	355	653	510
AC_2018_1209	x-85	452	705	1064	M	2	201	97.5	360	682	505
AC_2018_1210	x-85	452	705	1064	F	3	170	60.6	322	528	445
AC_2018_1212	x-85	452	705	1065	UNK	2	158	52	290	379	410
AC_2018_1213	x-85	452	705	1064	M	3	174	70.5	310	516	445
AC_2018_1215	x-85	452	705	1064	UNK	3	161	52.1	285	338	420
AC_2018_1216	x-85	452	705	1063	M	4	185	67.3	363	703	505
AC_2018_1217	x-85	452	705	1064	UNK	3	165	50.9	300	410	415
AC_2018_1220	x-85	452	706	1064	M	2	172	63	308	442	450
AC_2018_1222	x-85	452	705	1065	M	2	171	60.1	306	406	430
AC_2018_1224	x-85	452	706	1064	M	2	180	80.4	306	496	430
AC_2018_1225	x-85	452	706	1065	F	2	206	108.1	356	719	475
AC_2018_1226	x-85	452	705	1065	M	2	193	83.3	380	808	535
AC_2018_1227	x-85	452	706	1063	M	4	184	71.4	342	575	475
AC_2018_1228	x-85	452	706	1063	F	4	200	101.3	343	695	500
AC_2018_1229	x-85	452	705	1064	M	3	168	54.8	291	322	440
AC_2018_1230	x-85	452	705	1064	M	2	196	77.2	373	718	525
AC_2018_1231	x-85	452	705	1064	M	3	174	62.7	295	345	430
AC_2018_1232	x-85	452	705	1064	F	3	144	40.9	255	268	350
AC_2018_1233	x-85	452	705	1064	M	2	210	110.2	371	752	525
AC_2018_1234	x-85	452	705	1063	UNK	4	172	70.5	297	432	425
AC_2018_1235	x-85	452	705	1064	M	3	196	87.8	355	709	510
AC_2018_1236	x-85	452	705	1065	M	2	225	153	362	805	510
AC_2018_1237	x-85	452	706	1064	F	2	170	59.3	314	478	425
AC_2018_1299	x-86	452	705	1064	UNK	2	186	73	293	326	420
AC_2018_1300	x-86	452	705	1063	M	4	206	108.4	354	619	485
AC_2018_1302	x-86	452	706	1064	F	2	180	82.8	292	337	405
AC_2018_1303	x-86	452	706	1063	F	4	191	91.8	310	399	435
AC_2018_1304	x-86	452	705	1064	UNK	2	182	66.6	335	571	470
AC_2018_1305	x-86	452	705	1065	UNK	2	198	89.2	320	397	435
AC_2018_1306	x-86	452	706	1064	F	2	210	110.4	325	451	445
AC_2018_1307	x-86	452	705	1064	UNK	3	205	100.3	340	526	465
AC_2018_1308	x-86	452	705	1064	M	3	190	81.1	340	565	495
AC_2018_1309	x-86	452	705	1063	F	4	195	92.3	325	457	465
AC_2018_1310	x-86	452	705	1064	F	3	188	79.2	304	362	445
AC_2018_1311	x-86	452	706	1064	UNK	2	179	54.8	316	398	455
AC_2018_1312	x-86	452	705	1064	M	3	197	96	319	421	455
AC_2018_1313	x-86	452	705	1063	F	4	184	72.5	321	458	440
AC_2018_1314	x-86	452	705	1063	F	4	204	100.6	342	551	435
AC_2018_1315	x-86	452	705	1063	M	4	180	64.1	345	550	435
AC_2018_1316	x-86	452	705	1064	UNK	2	186	76.3	320	435	450
AC_2018_1317	x-86	452	705	1064	UNK	2	189	81.9	303	400	430
AC_2018_1318	x-86	452	705	1064	UNK	2	176	64	319	445	460
AC_2018_1319	x-86	452	705	1063	M	4	180	64.3	320	428	470
AC_2018_1320	x-86	452	706	1063	M	4	193	93.5	329	556	445
AC_2018_1321	x-86	452	705	1063	M	4	210	114.4	346	582	495
AC_2018_1322	x-86	452	706	1063	F	4	173	67.8	301	375	425
AC_2018_1324	x-86	452	705	1063	F	4	198	85.1	325	433	445
AC_2018_1326	x-86	452	705	1063	M	4	207	111.8	354	655	495
AC_2018_1327	x-86	452	705	1063	UNK	4	180	67.9	306	368	450
AC_2018_1390	x-87	452	706	1063	M	4	170	61.6	314	423	455
AC_2018_1394	x-87	452	705	1064	M	3	170	58.2	325	427	465
AC_2018_1395	x-87	452	705	1063	F	4	159	38.1	304	333	440
AC_2018_1396	x-87	452	705	1064	F	3	180	63.2	320	461	470
AC_2018_1398	x-87	452	705	1064	M	3	154	42.3	309	390	450
AC_2018_1399	x-87	452	705	1064	UNK	3	158	44.3	232	469	495
AC_2018_1401	x-87	452	705	1063	UNK	4	174	61.4	309	432	340
AC_2018_1402	x-87	452	705	1064	M	3	182	74.4	340	525	485
AC_2018_1404	x-87	452	705	1065	F	2	183	65.7	345	520	500
AC_2018_1405	x-87	452	705	1063	F	4	165	50.1	298	360	435
AC_2018_1406	x-87	452	705	1064	M	2	170	58.3	319	432	440
AC_2018_1407	x-87	452	705	1064	M	2	160	49.8	325	435	455
AC_2018_1408	x-87	452	705	1064	M	3	170	56.8	325	450	490
AC_2018_1409	x-87	452	705	1064	UNK	3	146	44.6	235	206	345
AC_2018_1410	x-87	452	705	1063	F	4	155	43.6	312	411	470
AC_2018_1412	x-87	452	705	1064	F	3	160	43.9	306	371	430
AC_2018_1413	x-87	452	705	1063	UNK	4	156	40.8	327	495	415
AC_2018_1415	x-87	452	705	1063	F	4	167	48.2	324	440	465
AC_2018_1416	x-87	452	706	1063	M	4	140	31.8	297	336	450
AC_2018_1417	x-87	452	705	1065	F	2	164	48.6	302	371	420
AC_2018_1418	x-87	452	705	1065	F	2	173	59.6	321	415	475
AC_2018_1479	x-88	452	706	1064	UNK	2	160	38.7	325	432	455
AC_2018_1480	x-88	452	705	1064	M	3	174	53.4	342	530	530
AC_2018_1481	x-88	452	705	1063	UNK	4	158	37.2	312	420	455
AC_2018_1482	x-88	452	706	1063	F	4	150	33.4	306	381	440
AC_2018_1483	x-88	452	705	1063	F	4	144	30.1	288	319	385
AC_2018_1485	x-88	452	705	1064	F	3	150	30.4	302	364	450
AC_2018_1486	x-88	452	705	1064	UNK	3	146	31.1	308	395	460
AC_2018_1487	x-88	452	705	1064	F	3	147	30.5	281	283	400
AC_2018_1488	x-88	452	705	1064	F	2	158	38.3	315	376	425
AC_2018_1489	x-88	452	705	1063	F	4	190	69.3	359	682	495
AC_2018_1490	x-88	452	705	1064	F	3	150	32.2	315	416	500
AC_2018_1491	x-88	452	706	1063	F	4	200	79.6	374	635	510
AC_2018_1492	x-88	452	705	1064	M	3	184	68	370	766	515
AC_2018_1493	x-88	452	705	1064	UNK	3	156	37.2	316	415	465
AC_2018_1494	x-88	452	705	1064	UNK	3	191	73.7	353	626	495
AC_2018_1496	x-88	452	705	1065	F	2	140	26.2	299	372	440
AC_2018_1497	x-88	452	706	1063	UNK	4	165	44.5	317	420	455
AC_2018_1498	x-88	452	705	1063	UNK	4	160	38.5	310	370	425
AC_2018_1499	x-88	452	705	1064	UNK	3	160	43.2	322	486	465
AC_2018_1500	x-88	452	705	1064	UNK	2	151	35.7	318	444	485
AC_2018_1501	x-88	452	705	1065	F	2	152	33.6	298	338	415
AC_2018_1502	x-88	452	706	1064	F	2	164	42.4	308	352	425
AC_2018_1503	x-88	452	705	1064	UNK	2	145	31.7	297	382	440
AC_2018_1504	x-88	452	705	1064	F	2	172	56.5	299	454	420
AC_2018_1505	x-88	452	705	1064	UNK	3	155	36.7	325	477	480
AC_2018_1506	x-88	452	705	1064	F	3	174	53.7	320	437	455
AC_2018_1507	x-88	452	705	1064	UNK	3	155	38.2	298	331	440
AC_2018_1508	x-88	452	705	1063	F	4	147	41.8	280	330	410
AC_2018_1569	x-89	452	705	1064	UNK	2	178	57.8	325	464	470
AC_2018_1570	x-89	452	705	1063	UNK	4	144	31.5	260	221	400
AC_2018_1572	x-89	452	706	1065	UNK	2	140	29.1	275	283	435
AC_2018_1573	x-89	452	705	1063	F	4	151	34.2	302	371	450
AC_2018_1575	x-89	452	705	1063	F	4	174	52	316	459	435
AC_2018_1576	x-89	452	705	1064	UNK	3	162	42.7	312	420	445
AC_2018_1578	x-89	452	706	1064	M	2	217	93.8	350	564	460
AC_2018_1579	x-89	452	705	1063	M	4	186	65.5	322	451	465
AC_2018_1580	x-89	452	705	1063	UNK	4	170	54.4	290	319	465
AC_2018_1581	x-89	452	706	1065	F	2	178	57.3	335	484	430
AC_2018_1582	x-89	452	705	1064	UNK	3	180	63.5	303	318	450
AC_2018_1583	x-89	452	705	1063	M	4	178	60.3	320	454	450
AC_2018_1584	x-89	452	706	1063	UNK	4	183	63.3	303	370	460
AC_2018_1585	x-89	452	706	1063	UNK	4	146	31.7	268	238	375
AC_2018_1586	x-89	452	706	1064	UNK	2	160	44	285	316	375
AC_2018_1588	x-89	452	706	1063	F	4	150	38.7	290	358	435
AC_2018_1589	x-89	452	705	1063	F	4	195	69.6	316	431	405
AC_2018_1590	x-89	452	705	1064	F	3	160	43.1	309	385	455
AC_2018_1591	x-89	452	705	1065	M	2	180	62.7	335	523	435
AC_2018_1592	x-89	452	705	1063	M	4	187	69.2	334	498	480
AC_2018_1593	x-89	452	705	1064	UNK	3	156	38.8	272	236	420
AC_2018_1594	x-89	452	706	1065	UNK	2	155	37	283	304	420
AC_2018_1595	x-89	452	705	1064	F	3	170	53.2	321	434	440
AC_2018_1596	x-89	452	705	1064	F	3	159	41.8	281	330	385
AC_2018_1597	x-89	452	705	1063	F	4	158	35.8	296	319	430
AC_2018_1598	x-89	452	705	1063	F	4	157	40.5	293	354	410
AC_2018_1659	x-90	452	705	1063	F	4	164	52.1	281	380	425
AC_2018_1660	x-90	452	705	1063	F	4	165	46.8	275	296	385
AC_2018_1661	x-90	452	705	1065	F	2	165	49.6	296	382	425
AC_2018_1662	x-90	452	705	1064	M	3	152	38.2	306	435	440
AC_2018_1663	x-90	452	706	1064	M	2	190	79.9	340	569	500
AC_2018_1664	x-90	452	705	1064	UNK	3	186	67.2	333	527	515
AC_2018_1665	x-90	452	706	1064	UNK	2	165	49.9	290	343	420
AC_2018_1666	x-90	452	705	1065	UNK	2	180	62.6	319	453	460
AC_2018_1667	x-90	452	705	1064	UNK	0	165	47.3	284	377	435
AC_2018_1668	x-90	452	705	1064	M	3	203	91.5	350	656	445
AC_2018_1669	x-90	452	705	1063	F	4	196	90.4	322	495	485
AC_2018_1670	x-90	452	706	1065	F	2	180	67.6	335	530	485
AC_2018_1671	x-90	452	706	1063	M	4	188	71.2	336	605	480
AC_2018_1672	x-90	452	705	1064	F	3	170	57.9	300	444	450
AC_2018_1673	x-90	452	705	1065	UNK	2	190	72.5	320	440	465
AC_2018_1674	x-90	452	706	1063	UNK	4	190	76.5	331	501	505
AC_2018_1675	x-90	452	705	1064	F	3	178	63.2	310	443	450
AC_2018_1676	x-90	452	706	1064	UNK	0	176	64.7	310	451	435
AC_2018_1677	x-90	452	705	1064	UNK	3	140	29.9	276	284	420
AC_2018_1678	x-90	452	705	1065	F	2	185	67.5	322	564	470
AC_2018_1679	x-90	452	705	1063	M	4	158	40.5	302	431	420
AC_2018_1681	x-90	452	705	1065	M	2	185	64.4	331	535	460
AC_2018_1682	x-90	452	705	1064	M	3	175	63.1	330	578	490
AC_2018_1683	x-90	452	705	1064	F	3	195	85.8	332	539	465
AC_2018_1684	x-90	452	705	1063	F	4	192	75.3	343	523	495
AC_2018_1685	x-90	452	705	1064	F	3	214	131.6	318	485	445
AC_2018_1686	x-90	452	705	1063	F	4	164	49.1	265	289	390
AC_2018_1687	x-90	452	705	1063	F	4	172	52.4	281	311	390
AC_2018_1688	x-90	452	705	1064	F	3	170	52	312	429	455
AC_2018_1749	x-91	452	705	1063	F	4	156	34.8	317	384	450
AC_2018_1750	x-91	452	705	1064	M	3	152	38.4	284	344	415
AC_2018_1752	x-91	452	705	1063	M	4	140	25.8	288	315	430
AC_2018_1753	x-91	452	705	1063	UNK	4	152	34	300	363	420
AC_2018_1754	x-91	452	705	1065	M	2	154	38.6	297	358	430
AC_2018_1756	x-91	452	705	1065	UNK	2	135	22.8	275	274	440
AC_2018_1758	x-91	452	705	1063	M	4	134	24.4	266	253	415
AC_2018_1760	x-91	452	705	1063	F	4	180	55.5	317	415	460
AC_2018_1761	x-91	452	705	1063	M	4	156	42.2	322	529	440
AC_2018_1763	x-91	452	706	1063	F	4	180	60.2	330	581	455
AC_2018_1764	x-91	452	705	1063	M	4	120	17.6	265	237	420
AC_2018_1765	x-91	452	705	1064	F	3	151	31.8	290	311	420
AC_2018_1766	x-91	452	705	1063	F	4	160	42.5	280	294	355
AC_2018_1767	x-91	452	705	1064	M	3	163	48.8	307	436	425
AC_2018_1768	x-91	452	705	1065	F	2	164	42.1	325	484	455
AC_2018_1769	x-91	452	705	1064	F	3	141	30.5	275	327	370
AC_2018_1770	x-91	452	705	1063	F	4	189	58	320	424	445
AC_2018_1771	x-91	452	706	1063	UNK	4	140	25.3	284	314	440
AC_2018_1772	x-91	452	705	1064	F	2	156	39.6	325	500	440
AC_2018_1773	x-91	452	706	1063	M	4	170	48.8	335	472	485
AC_2018_1774	x-91	452	705	1063	F	4	161	42.3	312	422	435
AC_2018_1775	x-91	452	705	1063	M	4	150	31.9	309	395	445
AC_2018_1776	x-91	452	706	1063	M	4	154	35.1	313	406	440
AC_2018_1777	x-91	452	705	1063	M	4	145	28.9	307	404	430
AC_2018_1778	x-91	452	705	1064	F	3	156	44	330	556	475
AC_2018_1839	x-92	453	705	1064	M	3	182	66.7	341	565	475
AC_2018_1840	x-92	453	705	1063	M	4	150	35.4	266	254	420
AC_2018_1841	x-92	453	705	1063	F	4	146	36.7	250	211	400
AC_2018_1844	x-92	453	705	1064	UNK	2	161	40.1	285	394	430
AC_2018_1845	x-92	453	706	1065	UNK	2	150	33.9	290	311	435
AC_2018_1846	x-92	453	706	1063	UNK	4	130	22.7	253	212	415
AC_2018_1847	x-92	453	705	1063	UNK	4	149	33.3	261	240	400
AC_2018_1849	x-92	453	705	1064	UNK	3	158	43	320	472	455
AC_2018_1850	x-92	453	705	1064	M	3	176	55.7	315	442	445
AC_2018_1852	x-92	453	705	1063	M	4	176	56.2	334	476	490
AC_2018_1853	x-92	453	705	1065	UNK	2	138	25.8	258	229	410
AC_2018_1857	x-92	453	705	1064	UNK	2	148	33.2	283	318	415
AC_2018_1858	x-92	453	705	1063	UNK	4	147	33.1	288	249	430
AC_2018_1859	x-92	453	705	1064	M	3	164	44	320	455	475
AC_2018_1860	x-92	453	705	1064	UNK	2	138	30.2	275	287	430
AC_2018_1861	x-92	453	705	1064	UNK	3	170	50.6	317	443	475
AC_2018_1862	x-92	453	705	1065	F	2	156	40.3	312	442	470
AC_2018_1863	x-92	453	705	1064	M	3	161	47.4	293	384	440
AC_2018_1864	x-92	453	705	1063	F	4	178	56.2	309	369	455
AC_2018_1865	x-92	453	705	1064	F	3	139	27.3	275	283	405
AC_2018_1866	x-92	453	705	1064	UNK	2	164	44.5	315	419	475
AC_2018_1867	x-92	453	705	1063	UNK	4	150	38	235	186	375
AC_2018_1929	x-93	453	705	1064	F	3	175	59.6	318	448	440
AC_2018_1930	x-93	453	705	1065	F	2	160	45.4	317	436	475
AC_2018_1931	x-93	453	705	1063	F	4	183	75.3	325	502	430
AC_2018_1932	x-93	453	705	1064	F	3	170	59.3	315	483	445
AC_2018_1933	x-93	453	705	1064	UNK	3	195	82.2	328	490	440
AC_2018_1934	x-93	453	705	1064	F	3	169	56.6	301	388	430
AC_2018_1935	x-93	453	706	1065	UNK	2	196	94.2	336	544	475
AC_2018_1936	x-93	453	706	1064	UNK	2	178	74.1	319	522	435
AC_2018_1937	x-93	453	705	1064	UNK	2	151	46	299	392	455
AC_2018_1938	x-93	453	705	1065	F	2	169	50.6	315	445	440
AC_2018_1939	x-93	453	705	1064	F	3	160	45.1	285	310	405
AC_2018_1940	x-93	453	705	1063	F	4	166	54.8	306	419	440
AC_2018_1941	x-93	453	705	1064	UNK	2	185	71.1	340	537	485
AC_2018_1942	x-93	453	706	1063	UNK	4	180	70.5	333	516	485
AC_2018_1943	x-93	453	706	1063	F	4	185	75.6	325	479	475
AC_2018_1944	x-93	453	705	1063	F	4	166	53	326	507	485
AC_2018_1945	x-93	453	705	1063	UNK	4	156	54.4	275	376	375
AC_2018_1946	x-93	453	705	1064	F	3	195	95.5	338	635	450
AC_2018_1947	x-93	453	706	1063	UNK	4	184	73	303	388	430
AC_2018_1948	x-93	453	705	1064	F	2	185	72.3	331	514	420
AC_2018_1949	x-93	453	705	1063	F	4	171	64.7	305	415	435
AC_2018_1950	x-93	453	705	1064	F	3	129	29.2	252	235	350
AC_2018_1951	x-93	453	705	1064	M	3	180	68.4	331	562	465
AC_2018_1952	x-93	453	705	1065	UNK	2	183	70	318	437	410
AC_2018_1953	x-93	453	705	1064	F	3	170	52.8	310	413	410
AC_2018_1954	x-93	453	705	1063	UNK	4	149	34.8	266	233	415
AC_2018_1955	x-93	453	705	1064	UNK	2	180	72.5	312	446	440
AC_2018_1956	x-93	453	706	1065	UNK	2	151	36.9	315	424	475
AC_2018_1957	x-93	453	706	1064	M	2	180	62.1	340	542	505
AC_2018_2019	x-94	453	706	1065	UNK	2	150	34.9	277	268	415
AC_2018_2020	x-94	453	706	1063	F	4	190	75.2	346	557	480
AC_2018_2021	x-94	453	705	1064	F	3	191	97.3	322	538	450
AC_2018_2022	x-94	453	706	1063	UNK	4	133	23.5	261	230	405
AC_2018_2024	x-94	453	705	1064	UNK	3	179	61.5	335	522	450
AC_2018_2025	x-94	453	705	1063	M	4	180	65.1	332	528	485
AC_2018_2026	x-94	453	705	1064	M	3	160	43.9	317	428	470
AC_2018_2027	x-94	453	706	1063	UNK	4	132	26.5	286	324	440
AC_2018_2028	x-94	453	706	1064	UNK	0	175	58.2	325	492	465
AC_2018_2029	x-94	453	705	1065	F	2	170	54.9	325	471	435
AC_2018_2030	x-94	453	706	1064	F	2	200	88.2	342	595	470
AC_2018_2032	x-94	453	705	1064	UNK	3	180	62.5	316	403	480
AC_2018_2034	x-94	453	705	1064	F	3	175	55.7	325	479	450
AC_2018_2035	x-94	453	705	1064	UNK	3	156	45.1	306	427	420
AC_2018_2036	x-94	453	705	1064	F	3	183	70.4	328	534	440
AC_2018_2037	x-94	453	705	1063	F	4	179	63.3	322	477	475
AC_2018_2038	x-94	453	706	1063	UNK	4	196	97	358	679	500
AC_2018_2039	x-94	453	705	1064	UNK	2	145	31.4	285	317	450
AC_2018_2040	x-94	453	705	1063	F	4	146	33	295	332	450
AC_2018_2041	x-94	453	705	1065	UNK	2	169	48.4	335	490	520
AC_2018_2042	x-94	453	705	1064	F	3	178	58.6	326	484	460
AC_2018_2043	x-94	453	706	1063	M	4	174	58	326	473	465
AC_2018_2044	x-94	453	705	1064	UNK	3	155	42.2	300	374	460
AC_2018_2046	x-94	453	705	1064	F	3	152	38.4	303	369	470
AC_2018_2047	x-94	453	705	1064	M	3	143	32.6	307	434	460
AC_2018_2048	x-94	453	706	1063	M	4	182	63.7	343	544	450
AC_2018_2095	x-95	453	705	1063	M	4	191	77.2	353	687	480
AC_2018_2096	x-95	453	705	1064	UNK	3	148	37.1	295	380	395
AC_2018_2097	x-95	453	705	1063	M	4	174	58.1	333	522	485
AC_2018_2098	x-95	453	705	1064	M	3	186	75.4	327	494	440
AC_2018_2099	x-95	453	705	1063	M	4	173	60	335	592	440
AC_2018_2100	x-95	453	705	1064	M	3	186	77.8	337	617	450
AC_2018_2101	x-95	453	706	1064	F	2	150	37.6	303	402	450
AC_2018_2102	x-95	453	705	1063	M	4	224	139.4	360	766	465
AC_2018_2106	x-95	453	705	1064	M	3	188	74.4	333	551	455
AC_2018_2109	x-95	453	705	1063	F	4	176	56.8	300	408	360
AC_2018_2110	x-95	453	705	1065	F	2	190	77.6	345	622	440
AC_2018_2112	x-95	453	705	1064	M	3	150	37	305	445	450
AC_2018_2114	x-95	453	705	1064	F	3	174	62.1	310	446	460
AC_2018_2115	x-95	453	706	1063	F	4	196	80.1	334	582	420
AC_2018_2117	x-95	453	705	1064	M	3	205	97.4	362	714	515
AC_2018_2118	x-95	453	705	1064	M	3	196	84	365	753	510
AC_2018_2119	x-95	453	705	1063	F	4	150	39.4	315	454	450
AC_2018_2120	x-95	453	705	1065	M	2	160	44.6	326	538	455
AC_2018_2121	x-95	453	706	1065	UNK	2	176	63.7	323	526	445
AC_2018_2122	x-95	453	705	1065	UNK	2	168	54.6	314	468	420
AC_2018_2128	x-96	453	705	1064	UNK	2	201	78.1	355	578	500
AC_2018_2129	x-96	453	706	1063	F	4	151	33.9	308	417	405
AC_2018_2130	x-96	453	705	1065	M	2	178	60.6	335	530	480
AC_2018_2131	x-96	453	706	1063	F	4	180	60.9	316	409	450
AC_2018_2132	x-96	453	705	1064	M	3	164	49.1	311	520	450
AC_2018_2133	x-96	453	706	1064	F	2	171	46.3	332	486	450
AC_2018_2134	x-96	453	705	1064	F	3	194	68.7	350	646	500
AC_2018_2135	x-96	453	705	1065	UNK	0	151	29.8	229	124	325
AC_2018_2136	x-96	453	706	1065	M	2	162	36.5	325	462	480
AC_2018_2137	x-96	453	705	1064	F	3	169	45.3	330	509	455
AC_2018_2138	x-96	453	706	1064	UNK	2	147	27.3	276	233	330
AC_2018_2139	x-96	453	705	1063	F	4	175	49.9	335	502	455
AC_2018_2140	x-96	453	705	1064	UNK	3	188	62.3	346	621	425
AC_2018_2141	x-96	453	705	1064	F	3	165	44.7	316	399	440
AC_2018_2142	x-96	453	705	1063	M	4	179	57	330	484	460
AC_2018_2143	x-96	453	706	1065	F	2	140	25.1	283	302	405
AC_2018_2144	x-96	453	705	1063	M	4	140	24.6	295	349	460
AC_2018_2145	x-96	453	706	1065	F	2	158	37	314	431	440
AC_2018_2146	x-96	453	705	1063	F	4	177	56.8	316	418	445
AC_2018_2147	x-96	453	705	1063	F	4	140	26.8	275	290	415
AC_2018_2148	x-96	453	705	1065	M	2	172	48.3	336	553	485
AC_2018_2149	x-96	453	705	1064	M	3	200	81.6	365	705	500
AC_2018_2150	x-96	453	706	1063	UNK	4	186	65.7	329	466	425
AC_2018_2151	x-96	453	706	1064	UNK	2	181	61.4	328	466	460
AC_2018_2152	x-96	453	706	1064	M	2	190	78.6	328	516	480
AC_2018_2153	x-96	453	705	1063	F	4	178	58.6	325	470	445
AC_2018_2154	x-96	453	705	1063	F	4	181	58.4	326	533	445
AC_2018_2155	x-96	453	705	1063	UNK	4	209	97.1	351	659	455
AC_2018_2156	x-96	453	705	1064	F	3	166	44.6	308	414	440
AC_2018_2157	x-96	453	705	1064	M	2	172	49.7	328	403	445
AC_2018_2218	x-97	453	705	1063	M	4	162	76.4	294	312	445
AC_2018_2219	x-97	453	706	1064	F	2	170	50.7	332	474	450
AC_2018_2220	x-97	453	706	1063	F	4	159	36.9	313	374	455
AC_2018_2221	x-97	453	705	1064	UNK	3	157	39.5	295	325	395
AC_2018_2222	x-97	453	705	1064	F	3	148	32	311	401	445
AC_2018_2223	x-97	453	705	1063	M	4	170	55.2	326	487	455
AC_2018_2225	x-97	453	706	1064	M	2	190	73	345	520	465
AC_2018_2227	x-97	453	706	1064	F	2	169	47.4	320	422	410
AC_2018_2228	x-97	453	705	1064	M	3	167	46.6	337	518	500
AC_2018_2229	x-97	453	705	1065	M	2	166	47.1	326	424	465
AC_2018_2230	x-97	453	706	1065	UNK	2	169	53.8	329	479	460
AC_2018_2231	x-97	453	705	1064	M	3	175	54	328	456	445
AC_2018_2232	x-97	453	705	1065	M	2	175	55	335	515	475
AC_2018_2234	x-97	453	705	1064	M	3	179	65.6	325	520	475
AC_2018_2235	x-97	453	705	1064	M	3	172	57.8	345	586	505
AC_2018_2236	x-97	453	705	1063	M	4	174	51.6	315	376	435
AC_2018_2237	x-97	453	705	1064	M	3	176	58.8	340	503	465
AC_2018_2238	x-97	453	705	1065	M	2	178	59.1	340	521	445
AC_2018_2239	x-97	453	705	1063	F	4	174	53.6	310	398	410
AC_2018_2240	x-97	453	705	1064	M	2	178	61.6	322	443	460
AC_2018_2241	x-97	453	705	1064	M	3	183	67.8	338	470	480
AC_2018_2242	x-97	453	705	1064	F	3	160	38.6	305	350	405
AC_2018_2243	x-97	453	705	1064	F	3	179	54.8	328	458	440
AC_2018_2244	x-97	453	705	1064	F	3	175	58.6	307	407	415
AC_2018_2245	x-97	453	705	1063	F	4	144	29.6	290	309	395
AC_2018_2246	x-97	453	706	1065	F	2	160	41.9	304	381	405
AC_2018_2247	x-97	453	705	1065	M	2	191	79.6	353	649	470
AC_2018_2308	x-98	454	706	1064	M	2	166	48.5	310	420	415
AC_2018_2309	x-98	454	705	1064	M	3	170	57.5	307	425	450
AC_2018_2310	x-98	454	705	1064	F	2	165	52	313	485	430
AC_2018_2311	x-98	454	705	1064	UNK	3	144	33.7	268	250	410
AC_2018_2312	x-98	454	706	1063	F	4	158	43.1	283	328	415
AC_2018_2313	x-98	454	706	1063	M	4	160	44.4	300	351	440
AC_2018_2314	x-98	454	705	1065	UNK	2	150	37.7	262	244	355
AC_2018_2315	x-98	454	705	1064	F	3	164	47	271	254	365
AC_2018_2316	x-98	454	705	1065	F	2	171	53.3	310	398	395
AC_2018_2317	x-98	454	705	1064	M	3	176	59.5	324	475	480
AC_2018_2318	x-98	454	705	1063	F	4	168	55.3	285	307	380
AC_2018_2319	x-98	454	705	1064	F	2	167	49.9	278	279	400
AC_2018_2320	x-98	454	705	1064	UNK	3	158	41.6	285	294	395
AC_2018_2321	x-98	454	705	1064	UNK	3	174	54.8	294	339	420
AC_2018_2322	x-98	454	706	1063	F	4	161	44.8	304	361	435
AC_2018_2323	x-98	454	705	1063	UNK	4	172	57.6	311	430	425
AC_2018_2324	x-98	454	705	1065	F	2	166	53.1	310	465	410
AC_2018_2325	x-98	454	705	1064	UNK	2	190	79.4	315	464	435
AC_2018_2326	x-98	454	705	1064	F	3	165	47.6	305	369	395
AC_2018_2327	x-98	454	705	1064	UNK	3	175	54.4	305	371	410
AC_2018_2328	x-98	454	705	1064	F	3	146	30.7	276	302	375
AC_2018_2329	x-98	454	705	1063	UNK	4	170	56.1	315	456	420
AC_2018_2331	x-98	454	705	1065	UNK	2	156	39.3	305	365	430
AC_2018_2332	x-98	454	705	1063	UNK	0	148	35.2	277	261	360
AC_2018_2333	x-98	454	705	1064	UNK	2	177	65.3	332	538	460
AC_2018_2334	x-98	454	705	1064	F	3	182	68.1	311	433	450
AC_2018_2335	x-98	454	705	1064	M	3	139	31.1	288	335	440
AC_2018_2336	x-98	454	705	1063	F	4	162	48.7	281	304	415
AC_2018_2337	x-98	454	705	1064	UNK	2	183	65.8	320	437	440
AC_2018_2398	x-99	454	705	1064	F	3	165	47.8	296	366	445
AC_2018_2399	x-99	454	705	1065	UNK	2	167	48.5	340	488	500
AC_2018_2400	x-99	454	706	1064	M	2	168	49.7	325	460	510
AC_2018_2401	x-99	454	705	1063	F	4	173	58.1	323	465	470
AC_2018_2402	x-99	454	706	1064	M	2	172	56.5	330	488	495
AC_2018_2403	x-99	454	705	1063	F	4	163	41.8	270	247	390
AC_2018_2404	x-99	454	705	1063	M	4	189	69.4	350	581	495
AC_2018_2405	x-99	454	705	1063	UNK	4	210	106.9	377	777	530
AC_2018_2406	x-99	454	705	1065	M	2	168	55.9	312	443	455
AC_2018_2407	x-99	454	705	1063	F	4	160	37.3	316	402	470
AC_2018_2408	x-99	454	705	1064	F	2	173	58.8	330	508	465
AC_2018_2409	x-99	454	705	1064	F	3	176	55.3	348	583	500
AC_2018_2411	x-99	454	705	1063	M	4	179	62.3	330	472	510
AC_2018_2412	x-99	454	705	1063	F	4	164	47.1	266	226	400
AC_2018_2414	x-99	454	706	1063	F	4	181	60.7	349	537	485
AC_2018_2415	x-99	454	705	1063	UNK	4	145	31.4	306	400	480
AC_2018_2416	x-99	454	705	1064	UNK	3	180	73.8	288	317	430
AC_2018_2417	x-99	454	705	1063	M	4	168	45.6	348	526	510
AC_2018_2418	x-99	454	705	1063	M	4	190	70.2	344	543	515
AC_2018_2419	x-99	454	705	1064	F	2	174	59.1	323	502	475
AC_2018_2420	x-99	454	705	1064	F	3	178	52.8	318	377	460
AC_2018_2421	x-99	454	706	1063	M	4	183	61.7	336	512	500
AC_2018_2422	x-99	454	706	1064	UNK	2	164	43.3	310	367	465
AC_2018_2423	x-99	454	705	1064	F	3	158	41.8	306	387	465
AC_2018_2424	x-99	454	706	1064	F	2	165	47.9	310	398	455
AC_2018_2425	x-99	454	706	1064	M	2	175	56.2	326	445	475
AC_2018_2426	x-99	454	705	1063	UNK	4	185	67	332	472	480
AC_2018_2427	x-99	454	706	1063	UNK	0	184	61.8	334	462	475
AC_2018_2488	x-100	454	705	1063	M	4	157	40.1	292	315	435
AC_2018_2489	x-100	454	705	1063	M	4	178	65.5	322	427	465
AC_2018_2490	x-100	454	705	1065	M	2	166	43	333	475	475
AC_2018_2491	x-100	454	706	1063	F	4	158	39.4	315	372	460
AC_2018_2492	x-100	454	705	1063	M	4	189	71	357	601	495
AC_2018_2493	x-100	454	705	1064	UNK	3	156	45.9	310	389	440
AC_2018_2494	x-100	454	705	1063	F	4	175	57.9	325	400	430
AC_2018_2495	x-100	454	705	1064	M	3	175	56.1	338	484	510
AC_2018_2496	x-100	454	706	1063	F	4	166	44.7	338	423	475
AC_2018_2498	x-100	454	705	1064	F	3	190	71.9	350	546	465
AC_2018_2499	x-100	454	705	1063	F	4	178	59.9	330	442	430
AC_2018_2501	x-100	454	705	1065	F	2	151	35.1	305	323	400
AC_2018_2502	x-100	454	705	1063	F	4	191	76	335	515	435
AC_2018_2503	x-100	454	705	1065	M	2	180	64.7	344	533	495
AC_2018_2505	x-100	454	705	1063	M	4	173	54.3	327	464	475
AC_2018_2506	x-100	454	705	1063	F	4	160	41	283	255	385
AC_2018_2507	x-100	454	705	1064	M	2	192	71.1	366	618	500
AC_2018_2508	x-100	454	705	1064	F	3	176	60	331	485	450
AC_2018_2509	x-100	454	705	1064	UNK	3	193	75.9	356	575	480
AC_2018_2510	x-100	454	705	1064	F	3	184	65.5	347	541	480
AC_2018_2511	x-100	454	705	1063	M	4	166	49	335	485	485
AC_2018_2512	x-100	454	706	1064	M	2	180	59.6	323	427	465
AC_2018_2513	x-100	454	705	1064	F	3	172	54.3	331	450	485
AC_2018_2514	x-100	454	705	1063	F	4	161	45.7	291	309	415
AC_2018_2515	x-100	454	705	1064	M	3	193	80.2	352	545	485
AC_2018_2516	x-100	454	705	1064	UNK	3	165	56.5	325	444	465
AC_2018_2517	x-100	454	705	1063	M	4	174	55.4	333	434	480
AC_2018_2578	x-101	454	706	1065	F	2	179	52.8	327	435	465
AC_2018_2579	x-101	454	706	1063	UNK	0	166	48.1	315	405	460
AC_2018_2580	x-101	454	705	1064	UNK	3	170	47.2	317	399	490
AC_2018_2581	x-101	454	705	1065	F	2	204	80.3	347	537	450
AC_2018_2582	x-101	454	705	1064	UNK	0	204	83.2	351	527	495
AC_2018_2583	x-101	454	705	1064	M	3	185	65.2	339	527	475
AC_2018_2584	x-101	454	705	1063	UNK	4	158	39.8	335	463	505
AC_2018_2585	x-101	454	705	1064	F	3	160	41.5	287	289	390
AC_2018_2587	x-101	454	706	1063	M	4	203	89.7	375	680	535
AC_2018_2589	x-101	454	705	1063	M	4	185	62.7	341	532	455
AC_2018_2591	x-101	454	706	1064	F	2	176	58.2	318	415	475
AC_2018_2592	x-101	454	705	1064	F	3	163	49	276	231	405
AC_2018_2593	x-101	454	705	1063	M	4	165	45.1	316	391	485
AC_2018_2594	x-101	454	705	1064	F	3	179	61.5	309	379	455
AC_2018_2595	x-101	454	705	1064	M	3	185	68.3	340	500	455
AC_2018_2596	x-101	454	705	1064	F	3	193	69.1	342	528	475
AC_2018_2597	x-101	454	705	1063	UNK	4	176	53.6	322	456	465
AC_2018_2598	x-101	454	705	1063	UNK	4	200	91.1	341	497	465
AC_2018_2599	x-101	454	705	1063	F	4	173	54.4	320	397	440
AC_2018_2600	x-101	454	706	1064	F	2	175	54.2	320	390	480
AC_2018_2601	x-101	454	706	1065	F	2	168	45	314	350	405
AC_2018_2602	x-101	454	705	1064	UNK	2	161	45.2	308	369	465
AC_2018_2603	x-101	454	705	1063	UNK	4	170	47.6	305	352	395
AC_2018_2604	x-101	454	705	1064	F	2	155	38.1	288	305	430
AC_2018_2606	x-101	454	705	1063	M	4	186	70	357	608	505
AC_2018_2607	x-101	454	705	1064	F	3	195	73.1	344	520	490
AC_2018_2668	x-102	454	705	1064	F	3	174	52.9	306	428	400
AC_2018_2669	x-102	454	705	1065	UNK	2	160	46.7	255	238	345
AC_2018_2670	x-102	454	706	1065	UNK	2	156	36.3	276	252	400
AC_2018_2672	x-102	454	705	1063	M	4	169	48.8	305	421	425
AC_2018_2673	x-102	454	705	1063	UNK	4	170	52.7	277	298	435
AC_2018_2674	x-102	454	705	1063	F	4	162	44.2	299	400	420
AC_2018_2675	x-102	454	705	1064	F	2	179	57.5	291	358	425
AC_2018_2676	x-102	454	706	1063	F	4	154	36	265	249	400
AC_2018_2677	x-102	454	705	1064	M	3	174	49.8	316	436	475
AC_2018_2678	x-102	454	705	1063	M	4	170	46.9	294	347	425
AC_2018_2679	x-102	454	705	1063	M	4	176	53.9	330	520	455
AC_2018_2680	x-102	454	706	1063	UNK	4	168	49	282	289	415
AC_2018_2682	x-102	454	705	1063	M	4	175	58.5	304	436	430
AC_2018_2683	x-102	454	705	1064	M	3	194	70.6	326	471	485
AC_2018_2684	x-102	454	706	1065	F	2	148	31.6	267	525	350
AC_2018_2685	x-102	454	705	1063	UNK	4	181	60.2	298	360	440
AC_2018_2688	x-102	454	705	1065	F	2	163	43.1	246	217	330
AC_2018_2689	x-102	454	705	1063	M	4	160	43.4	299	401	455
AC_2018_2690	x-102	454	705	1064	UNK	2	162	48.4	294	361	445
AC_2018_2691	x-102	454	705	1063	UNK	4	148	33.7	275	302	390
AC_2018_2694	x-102	454	705	1063	M	4	176	55.5	322	446	450
AC_2018_2695	x-102	454	705	1064	F	3	174	52.8	297	372	405
AC_2018_2696	x-102	454	705	1064	M	3	183	59.7	310	398	465
AC_2018_2697	x-102	454	706	1065	M	2	185	64	327	474	480
AC_2018_2758	x-103	454	705	1064	F	3	195	74.1	326	431	475
AC_2018_2759	x-103	454	705	1065	F	2	186	75.7	328	518	460
AC_2018_2760	x-103	454	705	1063	M	4	196	87.1	326	504	455
AC_2018_2762	x-103	454	706	1064	F	2	195	86.5	328	476	470
AC_2018_2763	x-103	454	705	1064	UNK	2	182	69.7	344	572	490
AC_2018_2764	x-103	454	705	1064	F	2	210	108.3	340	534	470
AC_2018_2765	x-103	454	706	1065	F	2	155	42.3	286	340	415
AC_2018_2766	x-103	454	705	1064	UNK	3	155	41.1	310	395	470
AC_2018_2767	x-103	454	706	1064	UNK	2	218	133.4	345	569	430
AC_2018_2768	x-103	454	705	1065	M	2	189	82.1	328	468	490
AC_2018_2769	x-103	454	706	1065	F	2	190	70.8	328	473	425
AC_2018_2770	x-103	454	706	1064	F	2	181	68.4	320	467	400
AC_2018_2771	x-103	454	705	1064	UNK	3	183	80	313	427	485
AC_2018_2772	x-103	454	705	1064	M	3	202	99.3	330	496	480
AC_2018_2773	x-103	454	705	1063	M	4	194	93.4	335	533	485
AC_2018_2774	x-103	454	705	1063	F	4	196	71	338	535	470
AC_2018_2775	x-103	454	705	1064	F	3	203	116.8	326	500	435
AC_2018_2776	x-103	454	705	1064	UNK	2	189	75.8	314	387	500
AC_2018_2777	x-103	454	705	1063	M	4	218	116.7	331	509	470
AC_2018_2778	x-103	454	706	1064	UNK	2	184	79.6	309	431	415
AC_2018_2779	x-103	454	705	1065	F	2	220	144.4	340	498	485
AC_2018_2780	x-103	454	705	1064	UNK	3	182	77.8	303	391	455
AC_2018_2781	x-103	454	705	1063	F	4	192	84	334	551	435
AC_2018_2782	x-103	454	705	1065	F	2	206	107.4	323	437	455
AC_2018_2783	x-103	454	705	1063	F	4	180	82.7	296	367	450
AC_2018_2784	x-103	454	705	1064	F	3	203	121.9	350	613	480
AC_2018_2785	x-103	454	705	1064	M	3	185	80.9	336	581	450
AC_2018_2848	x-104	450	702	1061	M	2	170	57.1	330	508	475
AC_2018_2849	x-104	450	701	1059	F	4	168	47.9	295	322	435
AC_2018_2850	x-104	450	701	1060	UNK	3	160	44.5	315	391	450
AC_2018_2851	x-104	450	701	1060	M	2	165	59.5	312	450	415
AC_2018_2852	x-104	450	701	1060	M	3	184	68.1	358	595	505
AC_2018_2853	x-104	450	701	1060	F	2	178	63.7	314	403	410
AC_2018_2854	x-104	450	702	1060	M	2	159	42.2	318	411	470
AC_2018_2855	x-104	450	701	1060	F	3	165	50.4	297	368	420
AC_2018_2856	x-104	450	702	1060	M	2	150	37.8	295	329	440
AC_2018_2857	x-104	450	701	1060	M	3	164	50.5	312	397	455
AC_2018_2858	x-104	450	701	1059	M	4	155	37.7	296	315	460
AC_2018_2859	x-104	450	701	1059	M	4	164	51.3	302	392	465
AC_2018_2860	x-104	450	701	1060	UNK	0	170	47.4	321	413	440
AC_2018_2861	x-104	450	701	1060	M	3	164	46.1	310	374	445
AC_2018_2862	x-104	450	701	1060	M	3	152	38.9	301	359	460
AC_2018_2863	x-104	450	701	1060	M	3	166	47.7	328	434	490
AC_2018_2864	x-104	450	702	1060	F	2	173	57.5	316	440	445
AC_2018_2865	x-104	450	701	1059	UNK	4	150	37	290	312	395
AC_2018_2866	x-104	450	702	1061	F	2	147	37.4	276	272	410
AC_2018_2867	x-104	450	701	1059	F	4	154	42.8	290	313	390
AC_2018_2868	x-104	450	701	1060	F	3	167	47.5	325	423	460
AC_2018_2869	x-104	450	702	1060	UNK	2	140	28.2	279	271	410
AC_2018_2870	x-104	450	701	1060	M	3	161	48.9	300	385	435
AC_2018_2871	x-104	450	701	1060	UNK	2	146	30.7	289	274	400
AC_2018_2872	x-104	450	701	1060	F	3	165	50	305	375	405
AC_2018_2873	x-104	450	702	1059	UNK	4	147	35.5	305	389	470
AC_2018_2874	x-104	450	701	1059	M	4	175	62	327	478	490
AC_2018_2875	x-104	450	702	1061	M	2	169	58.1	322	445	455
AC_2018_2876	x-104	450	701	1060	M	3	149	37.7	276	255	430
AC_2018_2877	x-104	450	701	1059	M	4	180	60.4	325	463	490
AC_2018_2941	x-105	457	701	1060	F	3	185	70.3	330	510	440
AC_2018_2942	x-105	457	701	1060	M	2	171	55.3	323	456	470
AC_2018_2943	x-105	457	701	1060	UNK	3	160	45.4	326	494	475
AC_2018_2944	x-105	457	702	1060	UNK	2	155	45.2	281	309	385
AC_2018_2945	x-105	457	701	1060	M	3	180	61.9	340	492	490
AC_2018_2946	x-105	457	701	1059	F	4	166	50.5	325	464	455
AC_2018_2947	x-105	457	701	1060	F	2	169	60.9	301	416	420
AC_2018_2948	x-105	457	701	1059	F	4	177	64.6	333	518	495
AC_2018_2949	x-105	457	701	1059	F	4	180	64	325	453	440
AC_2018_2950	x-105	457	701	1059	UNK	0	176	59.3	331	503	460
AC_2018_2951	x-105	457	701	1059	M	4	172	60.1	319	480	430
AC_2018_2952	x-105	457	701	1059	F	4	190	81.1	323	458	450
AC_2018_2953	x-105	457	701	1060	M	3	171	57.8	300	401	425
AC_2018_2954	x-105	457	702	1061	F	2	162	45.8	294	324	395
AC_2018_2955	x-105	457	701	1060	M	3	172	55.8	325	471	440
AC_2018_2956	x-105	457	701	1059	M	4	168	53.8	320	439	475
AC_2018_2957	x-105	457	701	1059	F	4	155	40.6	352	482	390
AC_2018_2958	x-105	457	702	1059	M	4	169	51.9	316	411	425
AC_2018_2959	x-105	457	701	1060	UNK	2	152	41.7	295	377	410
AC_2018_2960	x-105	457	701	1060	M	3	177	61.9	330	494	490
AC_2018_2961	x-105	457	701	1059	UNK	4	151	44.8	285	390	410
AC_2018_2962	x-105	457	701	1059	M	4	174	52.6	341	504	500
AC_2018_2963	x-105	457	701	1060	M	3	174	57.3	335	485	490
AC_2018_2964	x-105	457	701	1060	M	3	152	32.2	305	392	460
AC_2018_2965	x-105	457	701	1060	M	3	187	71.8	335	497	490
AC_2018_2966	x-105	457	702	1061	F	2	144	32.2	283	277	395
AC_2018_2967	x-105	457	702	1060	M	2	205	98	349	593	460
AC_2018_3027	x-105	457	701	1060	M	3	190	75.9	340	520	505
AC_2018_3028	x-106	457	701	1059	F	4	169	46.2	310	366	440
AC_2018_3029	x-106	457	702	1060	UNK	2	170	58.7	330	595	420
AC_2018_3030	x-106	457	701	1060	F	3	193	75.6	342	569	475
AC_2018_3031	x-106	457	702	1059	UNK	0	180	73.9	308	422	415
AC_2018_3032	x-106	457	701	1060	M	3	206	99.7	350	578	490
AC_2018_3033	x-106	457	701	1059	F	4	167	44.5	316	437	415
AC_2018_3034	x-106	457	701	1059	F	4	186	71.4	305	442	420
AC_2018_3035	x-106	457	702	1059	UNK	4	160	41	300	348	450
AC_2018_3036	x-106	457	701	1059	M	4	185	66.8	344	580	500
AC_2018_3037	x-106	457	701	1059	F	4	176	55.7	335	552	460
AC_2018_3038	x-106	457	701	1059	M	4	163	38.1	315	414	445
AC_2018_3039	x-106	457	701	1060	F	3	179	64.7	335	520	455
AC_2018_3040	x-106	457	701	1059	F	4	175	56.8	322	495	455
AC_2018_3041	x-106	457	701	1059	UNK	4	178	56.3	320	459	470
AC_2018_3042	x-106	457	701	1060	UNK	3	170	43.5	298	345	475
AC_2018_3043	x-106	457	701	1059	F	4	185	62.1	295	314	365
AC_2018_3044	x-106	457	701	1060	M	2	176	55.6	326	472	465
AC_2018_3045	x-106	457	701	1060	M	3	176	55.7	345	583	500
AC_2018_3046	x-106	457	701	1059	M	4	165	49.3	325	510	465
AC_2018_3047	x-106	457	702	1060	F	2	150	36.4	261	257	400
AC_2018_3048	x-106	457	701	1059	F	4	183	59.5	316	433	435
AC_2018_3049	x-106	457	701	1061	F	2	202	87.8	350	612	475
AC_2018_3051	x-106	457	702	1060	M	2	180	55.4	338	505	480
AC_2018_3052	x-106	457	702	1059	F	4	158	35.5	284	275	420
AC_2018_3053	x-106	457	701	1060	M	2	161	38.9	318	437	460
AC_2018_3054	x-106	457	701	1060	F	2	144	29.7	293	336	455
AC_2018_3055	x-106	457	701	1060	UNK	3	170	49.1	310	433	445
AC_2018_3056	x-106	457	701	1060	F	3	176	52.2	335	578	445
AC_2018_3057	x-106	457	701	1060	F	3	165	50.7	325	555	450
AC_2018_3118	x-107	457	701	1059	UNK	4	158	45.3	308	411	480
AC_2018_3119	x-107	457	701	1059	M	4	160	39.8	311	395	475
AC_2018_3120	x-107	457	701	1060	F	3	175	56.4	312	423	430
AC_2018_3122	x-107	457	702	1060	M	2	189	74.8	344	602	490
AC_2018_3123	x-107	457	701	1060	F	3	187	72.7	335	558	480
AC_2018_3124	x-107	457	701	1059	F	4	184	70.2	332	519	465
AC_2018_3125	x-107	457	701	1061	M	2	150	34.6	319	465	480
AC_2018_3126	x-107	457	701	1060	M	3	190	78.6	341	550	490
AC_2018_3127	x-107	457	701	1060	M	3	174	54.9	332	506	475
AC_2018_3128	x-107	457	701	1060	M	3	154	35.9	316	394	495
AC_2018_3129	x-107	457	701	1059	F	4	156	39.5	300	363	415
AC_2018_3130	x-107	457	702	1059	UNK	4	165	43.1	331	519	485
AC_2018_3131	x-107	457	701	1060	M	3	179	66.3	335	545	495
AC_2018_3132	x-107	457	702	1059	F	4	159	43.9	274	263	435
AC_2018_3134	x-107	457	702	1060	UNK	2	155	37.3	302	370	455
AC_2018_3135	x-107	457	702	1060	M	2	175	54.8	336	543	480
AC_2018_3136	x-107	457	701	1060	F	3	173	54.1	318	444	495
AC_2018_3137	x-107	457	701	1060	UNK	3	158	38.7	310	401	460
AC_2018_3140	x-107	457	701	1060	F	3	195	83.9	306	398	405
AC_2018_3141	x-107	457	701	1059	F	4	182	64.7	331	544	470
AC_2018_3142	x-107	457	702	1060	F	2	176	58	319	435	435
AC_2018_3143	x-107	457	701	1060	F	3	175	59.1	320	438	450
AC_2018_3144	x-107	457	702	1060	F	2	176	60.5	303	418	455
AC_2018_3145	x-107	457	701	1060	M	3	184	60.7	360	613	495
AC_2018_3146	x-107	457	701	1060	M	3	163	44.8	322	428	480
AC_2018_3208	x-108	457	701	1060	UNK	2	180	75.1	316	483	490
AC_2018_3209	x-108	457	701	1060	F	3	170	52.6	310	441	455
AC_2018_3210	x-108	457	702	1060	UNK	2	172	52.1	275	252	385
AC_2018_3211	x-108	457	702	1061	F	2	199	92	330	521	485
AC_2018_3212	x-108	457	702	1060	M	2	180	60	335	550	470
AC_2018_3213	x-108	457	701	1059	F	4	200	86.2	326	475	475
AC_2018_3214	x-108	457	702	1061	UNK	2	183	66.2	332	462	475
AC_2018_3215	x-108	457	701	1059	UNK	4	189	74.8	315	414	490
AC_2018_3216	x-108	457	702	1061	UNK	2	187	73	304	357	415
AC_2018_3217	x-108	457	702	1059	M	4	180	60.6	313	429	470
AC_2018_3218	x-108	457	701	1060	F	2	186	69.2	335	517	470
AC_2018_3219	x-108	457	702	1059	UNK	4	200	86.5	322	431	465
AC_2018_3220	x-108	457	701	1059	UNK	4	185	73.9	308	424	415
AC_2018_3221	x-108	457	701	1060	F	2	167	58.6	275	335	395
AC_2018_3222	x-108	457	701	1060	F	3	190	81.8	325	582	460
AC_2018_3223	x-108	457	701	1060	F	3	175	59.6	310	399	455
AC_2018_3224	x-108	457	701	1059	UNK	4	165	51	270	252	365
AC_2018_3225	x-108	457	701	1060	F	3	160	43.5	290	350	390
AC_2018_3226	x-108	457	701	1060	M	2	185	62.5	346	560	495
AC_2018_3227	x-108	457	701	1059	UNK	4	172	51.1	314	408	485
AC_2018_3228	x-108	457	701	1059	F	4	173	66.9	301	380	430
AC_2018_3229	x-108	457	701	1059	UNK	4	192	76.4	343	482	475
AC_2018_3230	x-108	457	701	1059	UNK	4	181	63.3	325	485	485
AC_2018_3231	x-108	457	701	1060	UNK	0	192	84.6	336	580	435
AC_2018_3232	x-108	457	702	1061	F	2	185	62.2	290	301	370
AC_2018_3233	x-108	457	701	1060	M	3	174	62.3	317	502	450
AC_2018_3234	x-108	457	701	1060	F	3	182	60.8	328	475	495
AC_2018_3235	x-108	457	701	1059	UNK	4	179	54.5	306	386	450
AC_2018_3236	x-108	457	701	1060	UNK	3	160	42.2	283	310	450
AC_2018_3237	x-108	457	701	1060	M	2	206	100.3	365	667	510
AC_2018_3298	x-109	457	701	1060	F	3	170	57.9	310	401	450
AC_2018_3299	x-109	457	702	1060	UNK	2	185	81.3	322	493	415
AC_2018_3300	x-109	457	701	1059	F	4	130	30.9	270	274	425
AC_2018_3301	x-109	457	701	1060	UNK	0	190	80.7	330	519	415
AC_2018_3302	x-109	457	701	1060	F	3	137	30.2	272	256	365
AC_2018_3303	x-109	457	701	1059	F	4	161	48.3	266	230	380
AC_2018_3304	x-109	457	701	1060	F	3	160	45.6	266	256	345
AC_2018_3305	x-109	457	701	1061	F	2	155	43.8	260	225	360
AC_2018_3306	x-109	457	701	1060	F	3	181	75.9	308	426	420
AC_2018_3307	x-109	457	701	1061	F	2	173	59	303	385	425
AC_2018_3308	x-109	457	701	1061	F	2	163	54.4	278	246	380
AC_2018_3309	x-109	457	701	1059	F	4	148	42.8	250	279	350
AC_2018_3310	x-109	457	702	1060	F	2	189	97.3	308	500	435
AC_2018_3311	x-109	457	701	1060	UNK	3	174	60.8	377	413	415
AC_2018_3312	x-109	457	701	1061	UNK	2	146	32.8	278	294	405
AC_2018_3313	x-109	457	701	1060	M	3	166	52.8	300	354	445
AC_2018_3314	x-109	457	702	1060	F	2	167	60.4	303	398	405
AC_2018_3315	x-109	457	701	1060	F	3	180	69.9	296	344	415
AC_2018_3316	x-109	457	701	1061	M	2	163	53.6	305	408	415
AC_2018_3317	x-109	457	702	1060	F	2	150	39.9	272	291	390
AC_2018_3318	x-109	457	701	1060	F	3	168	56.3	294	372	435
AC_2018_3319	x-109	457	701	1060	F	3	135	31.4	265	283	395
AC_2018_3320	x-109	457	702	1059	UNK	4	161	50.2	296	330	415
AC_2018_3321	x-109	457	701	1061	UNK	2	155	39.2	261	213	405
AC_2018_3322	x-109	457	701	1060	F	3	164	54.5	295	362	415
AC_2018_3323	x-109	457	701	1061	F	2	156	45.4	292	372	410
AC_2018_3324	x-109	457	701	1059	M	4	178	72.1	320	511	445
AC_2018_3325	x-109	457	701	1060	UNK	3	155	41.5	245	171	330
AC_2018_3326	x-109	457	701	1061	F	2	144	36.7	240	162	335
AC_2018_3327	x-109	457	701	1060	F	3	166	58.9	295	379	410
AC_2018_3388	x-110	457	701	1059	F	4	175	60.4	315	425	460
AC_2018_3389	x-110	457	701	1059	UNK	4	156	40.4	255	227	395
AC_2018_3391	x-110	457	702	1061	F	2	140	30.1	261	235	355
AC_2018_3392	x-110	457	701	1059	F	4	165	52.4	295	369	435
AC_2018_3393	x-110	457	701	1060	F	3	165	48.8	280	282	440
AC_2018_3394	x-110	457	701	1059	UNK	4	153	37.7	259	209	380
AC_2018_3395	x-110	457	701	1060	UNK	2	172	58.9	312	408	465
AC_2018_3397	x-110	457	701	1059	UNK	4	173	59	315	430	465
AC_2018_3398	x-110	457	702	1060	M	2	170	60.8	288	351	435
AC_2018_3399	x-110	457	701	1059	F	4	169	61.9	295	367	430
AC_2018_3400	x-110	457	701	1061	M	2	156	47.2	305	400	450
AC_2018_3401	x-110	457	701	1059	M	4	198	85.8	340	529	495
AC_2018_3403	x-110	457	702	1060	UNK	2	185	82.1	306	431	450
AC_2018_3404	x-110	457	701	1059	UNK	4	154	38.9	295	340	455
AC_2018_3405	x-110	457	701	1060	M	3	168	52.5	320	440	485
AC_2018_3406	x-110	457	701	1060	UNK	3	169	55.2	300	373	390
AC_2018_3407	x-110	457	702	1060	F	2	164	47.9	287	314	435
AC_2018_3408	x-110	457	701	1060	UNK	2	155	38	290	297	435
AC_2018_3409	x-110	457	701	1059	F	4	165	54.2	302	382	405
AC_2018_3410	x-110	457	701	1060	F	3	176	66	306	392	435
AC_2018_3411	x-110	457	701	1060	UNK	3	148	35.3	271	268	425
AC_2018_3412	x-110	457	702	1059	M	4	158	45.6	304	396	465
AC_2018_3413	x-110	457	701	1059	F	4	180	67	315	415	445
AC_2018_3414	x-110	457	701	1059	UNK	4	165	52.1	292	343	425
AC_2018_3415	x-110	457	701	1061	F	2	184	68.8	310	409	450
AC_2018_3416	x-110	457	702	1060	M	2	173	59.2	320	443	475
AC_2018_3478	x-111	462	701	1060	F	3	160	56	282	352	385
AC_2018_3479	x-111	462	701	1060	UNK	3	175	67.1	314	405	475
AC_2018_3480	x-111	462	702	1060	F	2	184	67.9	331	540	475
AC_2018_3481	x-111	462	701	1059	UNK	4	156	50.5	286	337	435
AC_2018_3482	x-111	462	702	1060	M	2	164	51.5	308	409	450
AC_2018_3483	x-111	462	702	1060	M	2	192	78.1	331	484	485
AC_2018_3484	x-111	462	701	1060	F	3	176	67	298	386	400
AC_2018_3485	x-111	462	702	1060	F	2	174	53.2	286	254	430
AC_2018_3486	x-111	462	701	1060	F	3	176	64.4	320	478	485
AC_2018_3487	x-111	462	701	1061	F	2	190	84.6	315	426	445
AC_2018_3488	x-111	462	701	1060	UNK	3	191	84.9	320	428	455
AC_2018_3489	x-111	462	701	1059	UNK	4	206	104.4	331	481	460
AC_2018_3490	x-111	462	702	1061	F	2	165	47	303	364	455
AC_2018_3491	x-111	462	701	1059	M	4	186	73.2	344	592	485
AC_2018_3492	x-111	462	702	1061	F	2	176	69	313	440	410
AC_2018_3493	x-111	462	702	1059	F	4	172	60.7	285	345	385
AC_2018_3494	x-111	462	701	1059	M	4	190	86.1	316	486	440
AC_2018_3495	x-111	462	702	1060	F	2	171	67.7	260	231	410
AC_2018_3496	x-111	462	701	1059	UNK	4	186	80.8	322	501	450
AC_2018_3497	x-111	462	701	1060	F	3	176	64.2	306	417	445
AC_2018_3498	x-111	462	701	1060	F	3	197	90.5	316	419	450
AC_2018_3499	x-111	462	701	1060	F	3	185	76.7	315	428	430
AC_2018_3500	x-111	462	701	1060	M	3	190	75.6	330	517	480
AC_2018_3501	x-111	462	701	1060	F	3	185	77.2	325	473	450
AC_2018_3502	x-111	462	702	1060	F	2	189	80	314	437	435
AC_2018_3503	x-111	462	701	1059	UNK	4	191	77.9	303	371	425
AC_2018_3504	x-111	462	701	1060	M	3	170	56.6	305	359	435
AC_2018_3505	x-111	462	701	1059	F	4	176	60.7	315	465	440
AC_2018_3506	x-111	462	701	1061	UNK	2	175	63.2	282	303	390
AC_2018_3507	x-111	462	701	1060	M	3	197	94.7	328	534	450
AC_2018_3568	x-112	462	702	1059	F	4	160	47.2	275	300	425
AC_2018_3570	x-112	462	701	1060	UNK	3	167	48	315	426	495
AC_2018_3571	x-112	462	701	1059	M	4	168	48	309	379	460
AC_2018_3572	x-112	462	701	1059	M	4	143	57.7	317	443	475
AC_2018_3574	x-112	462	701	1059	M	4	154	38.7	305	446	480
AC_2018_3575	x-112	462	702	1060	M	2	168	49.1	318	441	475
AC_2018_3576	x-112	462	701	1061	M	2	170	50.7	321	446	475
AC_2018_3577	x-112	462	701	1059	M	4	190	67.6	346	648	495
AC_2018_3578	x-112	462	701	1060	F	2	184	46.6	347	643	445
AC_2018_3579	x-112	462	701	1060	F	3	177	59.8	309	412	465
AC_2018_3580	x-112	462	701	1060	UNK	3	167	53.9	310	394	510
AC_2018_3581	x-112	462	701	1059	M	4	187	65.2	340	534	505
AC_2018_3582	x-112	462	701	1059	UNK	4	194	76.3	358	671	500
AC_2018_3583	x-112	462	701	1060	F	3	190	68.5	331	485	470
AC_2018_3585	x-112	462	701	1059	UNK	0	153	36.3	250	161	305
AC_2018_3588	x-112	462	701	1059	M	4	207	87.8	380	803	525
AC_2018_3590	x-112	462	701	1060	UNK	3	149	33.9	308	381	475
AC_2018_3591	x-112	462	701	1060	M	3	162	47.8	322	492	460
AC_2018_3592	x-112	462	701	1059	F	4	163	44.8	384	447	470
AC_2018_3593	x-112	462	701	1060	M	3	180	61.2	350	588	525
AC_2018_3595	x-112	462	701	1061	F	2	169	49.5	301	335	435
AC_2018_3596	x-112	462	701	1060	M	3	154	36.6	296	363	425
AC_2018_3597	x-112	462	702	1059	F	4	180	70.6	304	432	435
AC_2018_3659	x-113	462	702	1060	M	2	193	80.8	352	583	505
AC_2018_3660	x-113	462	702	1061	M	2	187	75.4	339	572	470
AC_2018_3661	x-113	462	702	1059	M	4	195	94.2	313	462	430
AC_2018_3662	x-113	462	701	1059	UNK	4	187	66.6	305	358	445
AC_2018_3663	x-113	462	701	1061	UNK	2	164	45.6	295	365	400
AC_2018_3664	x-113	462	701	1060	M	2	191	79.4	356	573	475
AC_2018_3665	x-113	462	702	1061	M	2	204	102.3	352	590	485
AC_2018_3666	x-113	462	701	1060	UNK	3	162	40.8	261	510	340
AC_2018_3667	x-113	462	701	1060	UNK	3	155	42	291	329	430
AC_2018_3668	x-113	462	701	1060	F	2	175	56.9	305	363	450
AC_2018_3669	x-113	462	701	1061	M	2	180	64.1	322	462	470
AC_2018_3670	x-113	462	701	1060	UNK	3	193	78.7	315	418	450
AC_2018_3671	x-113	462	701	1060	F	3	169	62.4	286	302	420
AC_2018_3672	x-113	462	702	1061	UNK	2	192	77.1	314	406	420
AC_2018_3673	x-113	462	701	1060	M	3	180	61.4	320	438	455
AC_2018_3674	x-113	462	701	1060	M	3	196	83.9	345	526	495
AC_2018_3675	x-113	462	701	1059	F	4	163	48.7	292	334	420
AC_2018_3677	x-113	462	701	1060	M	3	196	88.4	331	508	470
AC_2018_3678	x-113	462	702	1059	M	4	207	102.7	356	582	485
AC_2018_3679	x-113	462	701	1060	UNK	3	173	56.9	310	418	450
AC_2018_3680	x-113	462	701	1060	UNK	2	165	57.7	280	301	430
AC_2018_3681	x-113	462	701	1060	M	2	209	109	350	582	465
AC_2018_3682	x-113	462	701	1059	F	4	134	28.3	238	193	350
AC_2018_3683	x-113	462	701	1059	M	4	182	64.4	330	457	485
AC_2018_3684	x-113	462	701	1061	F	2	168	54.8	260	221	400
AC_2018_3685	x-113	462	701	1060	M	3	191	72.8	340	501	485
AC_2018_3686	x-113	462	701	1060	F	3	179	68.7	316	435	450
AC_2018_3687	x-113	462	701	1059	F	4	188	73.9	316	242	455
AC_2018_3748	x-114	462	701	1059	F	4	180	63	315	420	400
AC_2018_3749	x-114	462	701	1060	F	3	162	51.6	278	291	430
AC_2018_3750	x-114	462	701	1060	UNK	3	148	37.4	273	277	435
AC_2018_3751	x-114	462	701	1059	F	4	171	53.1	325	451	450
AC_2018_3752	x-114	462	701	1059	F	4	184	73.5	330	546	465
AC_2018_3753	x-114	462	701	1060	F	3	153	38.2	280	284	410
AC_2018_3754	x-114	462	702	1061	UNK	2	166	49.4	311	389	480
AC_2018_3755	x-114	462	701	1060	UNK	3	164	46.9	270	306	415
AC_2018_3756	x-114	462	701	1059	M	4	161	48.8	298	389	450
AC_2018_3757	x-114	462	701	1060	UNK	3	145	34.9	285	285	395
AC_2018_3758	x-114	462	701	1060	M	3	139	28.2	281	283	440
AC_2018_3759	x-114	462	701	1060	M	3	176	52.8	319	395	465
AC_2018_3760	x-114	462	701	1059	UNK	0	148	37.3	258	255	365
AC_2018_3762	x-114	462	701	1060	M	3	160	40.9	335	492	480
AC_2018_3763	x-114	462	702	1061	UNK	2	159	40	300	347	435
AC_2018_3764	x-114	462	701	1060	F	3	130	23.7	265	227	445
AC_2018_3765	x-114	462	701	1060	M	3	185	71.8	355	649	495
AC_2018_3766	x-114	462	701	1059	F	4	168	53.1	313	415	450
AC_2018_3767	x-114	462	701	1060	UNK	2	162	47.8	318	449	460
AC_2018_3768	x-114	462	702	1061	F	2	145	30	265	238	410
AC_2018_3770	x-114	462	701	1060	UNK	3	175	56.9	325	429	460
AC_2018_3771	x-114	462	702	1060	F	2	139	28	273	261	435
AC_2018_3772	x-114	462	701	1060	UNK	3	166	49.1	315	399	475
AC_2018_3773	x-114	462	701	1060	F	3	166	49.8	313	402	445
AC_2018_3774	x-114	462	701	1059	F	4	184	65.2	314	414	425
AC_2018_3775	x-114	462	701	1059	M	4	180	59.6	322	435	465
AC_2018_3776	x-114	462	701	1060	F	3	158	42	280	282	375
AC_2018_3838	x-115	462	701	1059	F	4	195	82.9	320	410	440
AC_2018_3839	x-115	462	702	1061	F	2	252	196.3	362	651	495
AC_2018_3840	x-115	462	701	1060	M	3	245	178.3	341	488	515
AC_2018_3841	x-115	462	702	1061	UNK	2	233	168.6	344	575	440
AC_2018_3842	x-115	462	701	1059	M	4	240	187.1	335	506	465
AC_2018_3843	x-115	462	702	1059	F	4	223	142.6	335	493	460
AC_2018_3845	x-115	462	701	1060	F	3	211	106.7	325	421	505
AC_2018_3846	x-115	462	701	1060	M	3	215	147.3	351	684	490
AC_2018_3848	x-115	462	701	1060	UNK	3	235	167.3	336	511	480
AC_2018_3849	x-115	462	701	1060	UNK	0	210	126.2	355	654	485
AC_2018_3850	x-115	462	702	1060	F	2	196	87.7	288	312	375
AC_2018_3851	x-115	462	701	1059	F	4	259	228.7	372	659	480
AC_2018_3852	x-115	462	702	1061	M	2	240	180.3	362	692	500
AC_2018_3853	x-115	462	701	1059	UNK	4	205	127.6	325	578	455
AC_2018_3854	x-115	462	702	1060	M	2	235	158.7	375	709	535
AC_2018_3855	x-115	462	701	1060	M	3	246	196.9	352	565	460
AC_2018_3857	x-115	462	702	1060	F	2	204	105.1	293	330	400
AC_2018_3858	x-115	462	701	1059	F	4	230	142.4	355	605	500
AC_2018_3859	x-115	462	702	1060	M	2	218	141.1	345	636	490
AC_2018_3860	x-115	462	701	1060	F	3	233	164.5	348	571	480
AC_2018_3862	x-115	462	701	1060	F	3	253	212.7	361	629	505
AC_2018_3863	x-115	462	701	1060	F	3	232	166.7	346	606	485
AC_2018_3864	x-115	462	702	1059	M	4	220	140.3	336	575	470
AC_2018_3866	x-115	462	701	1059	F	4	232	142.9	335	469	425
AC_2018_3867	x-115	462	702	1059	UNK	4	180	63.8	326	398	450
AC_2018_3928	x-116	462	701	1060	M	3	195	79.8	346	537	490
AC_2018_3929	x-116	462	702	1059	F	4	204	89	367	645	500
AC_2018_3930	x-116	462	701	1059	F	4	184	68.4	323	446	455
AC_2018_3933	x-116	462	701	1060	M	3	192	75.8	343	562	490
AC_2018_3934	x-116	462	701	1059	M	4	198	77	322	407	435
AC_2018_3936	x-116	462	701	1060	F	3	186	72.6	332	496	490
AC_2018_3937	x-116	462	701	1061	F	2	175	56.5	315	385	475
AC_2018_3938	x-116	462	701	1061	F	2	178	60.5	326	467	455
AC_2018_3939	x-116	462	701	1059	F	4	196	81.4	312	389	425
AC_2018_3940	x-116	462	701	1059	F	4	194	71.3	346	545	460
AC_2018_3941	x-116	462	701	1061	M	2	185	64.8	339	500	485
AC_2018_3942	x-116	462	701	1060	UNK	3	176	56.1	315	405	465
AC_2018_3943	x-116	462	702	1060	F	2	178	58.4	308	368	460
AC_2018_3944	x-116	462	701	1060	UNK	2	175	58.9	310	396	455
AC_2018_3945	x-116	462	701	1060	M	3	195	80.9	345	532	480
AC_2018_3946	x-116	462	702	1059	M	4	195	78.4	366	598	495
AC_2018_3947	x-116	462	701	1059	M	4	198	83.4	342	527	475
AC_2018_3948	x-116	462	702	1060	F	2	208	97.5	348	556	505
AC_2018_3949	x-116	462	701	1060	M	2	185	65.3	340	509	500
AC_2018_3950	x-116	462	701	1060	F	3	196	83.8	327	444	425
AC_2018_3951	x-116	462	701	1059	M	4	174	58.9	271	257	390
AC_2018_3952	x-116	462	701	1059	M	4	175	61.9	330	472	470
AC_2018_3953	x-116	462	701	1060	M	3	172	58.6	332	532	415
AC_2018_3954	x-116	462	701	1060	M	3	194	77.8	350	591	500
AC_2018_3956	x-116	462	701	1061	M	2	167	51.2	325	476	475
AC_2018_3957	x-116	462	701	1060	F	2	195	77.6	352	616	485
AC_2018_4018	x-117	464	702	1061	M	2	185	72.1	329	474	475
AC_2018_4019	x-117	464	701	1060	UNK	3	183	65.6	320	417	500
AC_2018_4020	x-117	464	701	1060	F	3	173	50.9	315	383	460
AC_2018_4021	x-117	464	701	1059	UNK	4	176	53.1	304	374	410
AC_2018_4022	x-117	464	701	1061	UNK	2	162	58.5	290	385	450
AC_2018_4024	x-117	464	701	1059	UNK	4	143	28.4	265	210	400
AC_2018_4025	x-117	464	702	1059	UNK	4	175	54.1	328	480	495
AC_2018_4026	x-117	464	702	1060	F	2	182	61.1	352	589	485
AC_2018_4027	x-117	464	701	1060	UNK	3	166	47.7	311	404	465
AC_2018_4028	x-117	464	701	1059	UNK	4	161	46.9	296	379	430
AC_2018_4029	x-117	464	702	1061	UNK	2	173	51.6	330	458	465
AC_2018_4030	x-117	464	702	1061	F	2	175	52.3	314	395	450
AC_2018_4031	x-117	464	702	1059	F	4	167	50.4	317	347	465
AC_2018_4032	x-117	464	701	1060	UNK	3	153	37.7	273	272	420
AC_2018_4033	x-117	464	701	1060	M	2	164	46.8	321	466	485
AC_2018_4034	x-117	464	701	1061	F	2	190	70.1	326	457	450
AC_2018_4035	x-117	464	701	1061	F	2	150	34.8	275	281	430
AC_2018_4036	x-117	464	701	1059	F	4	180	54.4	334	482	485
AC_2018_4037	x-117	464	701	1059	F	4	188	74	319	460	465
AC_2018_4038	x-117	464	701	1059	M	4	177	56.4	334	528	480
AC_2018_4039	x-117	464	701	1060	F	3	173	54.9	320	465	475
AC_2018_4040	x-117	464	701	1060	M	3	195	76	346	575	480
AC_2018_4041	x-117	464	702	1061	F	2	207	98.9	366	711	500
AC_2018_4042	x-117	464	702	1059	UNK	4	171	55.9	318	495	460
AC_2018_4043	x-117	464	702	1059	M	4	181	61.7	337	508	475
AC_2018_4044	x-117	464	701	1060	F	3	182	58.5	325	449	475
AC_2018_4045	x-117	464	701	1060	UNK	3	170	51.5	322	462	490
AC_2018_4046	x-117	464	701	1061	M	2	187	67.8	350	561	530
AC_2018_4047	x-117	464	701	1060	F	3	190	79.6	335	512	470
AC_2018_4076	x-117	464	701	1060	UNK	3	168	49.8	319	450	475
AC_2018_4108	x-118	464	702	1060	F	2	192	77.6	342	587	495
AC_2018_4109	x-118	464	701	1059	F	4	176	60.2	315	464	435
AC_2018_4110	x-118	464	701	1060	F	2	175	58.4	321	471	490
AC_2018_4111	x-118	464	701	1060	F	3	173	62.3	301	405	460
AC_2018_4113	x-118	464	701	1059	F	4	211	108.6	354	629	505
AC_2018_4114	x-118	464	701	1059	M	4	214	111.5	370	732	505
AC_2018_4115	x-118	464	701	1059	F	4	182	64.8	340	574	460
AC_2018_4116	x-118	464	701	1059	F	4	190	80.8	336	577	465
AC_2018_4118	x-118	464	701	1059	F	4	184	65.9	317	433	475
AC_2018_4119	x-118	464	702	1060	UNK	2	202	90.2	342	586	455
AC_2018_4120	x-118	464	702	1061	M	2	168	47.6	320	425	430
AC_2018_4121	x-118	464	701	1060	UNK	2	197	87.9	333	490	435
AC_2018_4122	x-118	464	702	1061	M	2	202	86.4	355	622	485
AC_2018_4123	x-118	464	701	1059	F	4	205	90.6	335	571	465
AC_2018_4124	x-118	464	701	1060	UNK	3	176	60.4	310	430	455
AC_2018_4125	x-118	464	702	1060	M	2	174	65.4	319	467	465
AC_2018_4126	x-118	464	701	1061	UNK	2	158	40.3	310	380	485
AC_2018_4128	x-118	464	701	1060	M	2	214	112.3	370	712	530
AC_2018_4129	x-118	464	701	1060	F	3	209	106.1	342	645	450
AC_2018_4131	x-118	464	701	1060	M	3	186	69.4	316	455	435
AC_2018_4132	x-118	464	702	1060	UNK	2	155	40.2	317	432	465
AC_2018_4133	x-118	464	702	1059	F	4	147	35.8	280	312	430
AC_2018_4134	x-118	464	702	1061	M	2	192	78.7	334	535	450
AC_2018_4135	x-118	464	701	1059	M	4	192	77.2	355	512	475
AC_2018_4136	x-118	464	701	1059	M	4	205	93.1	370	705	515
AC_2018_4137	x-118	464	701	1059	M	4	195	84.8	338	559	475
AC_2018_4198	x-119	464	702	1060	M	2	180	63.6	320	475	465
AC_2018_4199	x-119	464	701	1059	F	4	168	50.7	285	302	440
AC_2018_4200	x-119	464	702	1060	M	2	180	66.6	339	502	485
AC_2018_4201	x-119	464	701	1060	M	3	167	50.8	335	535	505
AC_2018_4202	x-119	464	701	1060	M	3	192	81.6	353	674	505
AC_2018_4203	x-119	464	701	1061	M	2	179	61.8	334	489	465
AC_2018_4204	x-119	464	701	1060	M	3	167	47.3	316	418	495
AC_2018_4205	x-119	464	702	1060	M	2	180	67	343	584	475
AC_2018_4206	x-119	464	702	1061	M	2	193	78.4	332	543	470
AC_2018_4207	x-119	464	701	1061	F	2	183	64.1	313	383	455
AC_2018_4208	x-119	464	701	1060	F	2	190	81	333	517	425
AC_2018_4209	x-119	464	701	1059	M	4	193	81.1	342	550	520
AC_2018_4210	x-119	464	702	1060	M	2	158	44.6	320	428	485
AC_2018_4211	x-119	464	702	1059	UNK	4	164	48	298	345	405
AC_2018_4213	x-119	464	701	1060	UNK	2	176	55	320	448	465
AC_2018_4214	x-119	464	702	1059	F	4	205	97.3	353	528	450
AC_2018_4215	x-119	464	701	1060	F	3	180	57.3	325	447	480
AC_2018_4216	x-119	464	702	1059	M	4	174	56.7	331	512	445
AC_2018_4217	x-119	464	701	1059	F	4	174	53.8	312	383	460
AC_2018_4218	x-119	464	701	1060	M	3	164	47.6	308	393	490
AC_2018_4219	x-119	464	701	1059	M	4	164	43.9	323	462	500
AC_2018_4220	x-119	464	701	1059	UNK	0	158	44.7	260	240	335
AC_2018_4221	x-119	464	701	1060	M	3	180	63.3	310	389	475
AC_2018_4222	x-119	464	701	1060	M	3	167	51.7	318	490	460
AC_2018_4223	x-119	464	701	1059	M	4	150	36.3	310	403	485
AC_2018_4224	x-119	464	701	1059	F	4	179	60	312	418	440
AC_2018_4225	x-119	464	701	1060	M	3	170	52.9	314	394	485
AC_2018_4226	x-119	464	701	1060	M	2	150	33.3	306	400	480
AC_2018_4227	x-119	464	701	1060	M	3	160	40.1	309	381	470
AC_2018_4288	x-120	464	701	1060	F	3	178	62.6	307	371	415
AC_2018_4289	x-120	464	701	1061	F	2	172	55.6	318	434	480
AC_2018_4290	x-120	464	701	1059	F	4	167	48.9	316	417	470
AC_2018_4291	x-120	464	701	1060	F	2	135	27.8	255	197	395
AC_2018_4292	x-120	464	701	1059	F	4	176	60	310	376	420
AC_2018_4293	x-120	464	701	1059	F	4	153	38.3	286	281	430
AC_2018_4294	x-120	464	702	1060	M	2	170	58	325	474	470
AC_2018_4295	x-120	464	701	1060	M	3	173	62	320	434	435
AC_2018_4296	x-120	464	701	1060	M	3	158	43.3	291	323	440
AC_2018_4297	x-120	464	701	1059	M	4	151	37	310	410	470
AC_2018_4298	x-120	464	701	1060	F	3	146	35.5	275	269	430
AC_2018_4299	x-120	464	701	1060	M	3	140	30.3	303	344	490
AC_2018_4300	x-120	464	702	1060	UNK	2	154	38.2	303	457	480
AC_2018_4301	x-120	464	701	1061	F	2	171	51.4	315	393	445
AC_2018_4302	x-120	464	702	1059	F	4	151	34.8	275	242	375
AC_2018_4303	x-120	464	701	1060	F	3	176	60	337	499	435
AC_2018_4304	x-120	464	701	1060	F	3	179	59.8	327	451	430
AC_2018_4305	x-120	464	701	1060	F	3	160	43.4	305	390	430
AC_2018_4306	x-120	464	701	1059	M	4	158	46.4	315	414	430
AC_2018_4307	x-120	464	701	1059	F	4	147	35.7	292	302	460
AC_2018_4308	x-120	464	701	1059	F	4	160	43.7	300	343	450
AC_2018_4309	x-120	464	701	1059	M	4	154	41.8	301	366	475
AC_2018_4310	x-120	464	701	1059	F	4	142	30	287	283	410
AC_2018_4311	x-120	464	701	1059	F	4	171	51.6	329	467	460
AC_2018_4312	x-120	464	701	1061	F	2	138	31	258	212	440
AC_2018_4313	x-120	464	701	1060	M	3	160	40.2	323	416	500
AC_2018_4315	x-120	464	701	1060	M	3	144	30.4	275	252	430
AC_2018_4316	x-120	464	701	1060	F	3	166	46.8	305	335	435
AC_2018_4317	x-120	464	701	1059	F	4	177	58.6	320	436	425
AC_2018_4378	x-121	464	701	1060	UNK	2	164	51	300	399	400
AC_2018_4379	x-121	464	701	1061	F	2	165	49.8	310	414	435
AC_2018_4380	x-121	464	701	1060	M	2	160	48.2	296	376	455
AC_2018_4381	x-121	464	701	1060	M	3	192	87.3	342	567	480
AC_2018_4383	x-121	464	701	1061	UNK	0	205	109.2	348	599	500
AC_2018_4384	x-121	464	701	1059	F	4	160	45.4	305	388	395
AC_2018_4385	x-121	464	702	1059	M	4	170	58.5	326	523	475
AC_2018_4386	x-121	464	702	1061	F	2	165	56.3	304	374	440
AC_2018_4387	x-121	464	701	1060	F	3	163	48.9	311	415	445
AC_2018_4388	x-121	464	702	1061	F	2	184	76	312	439	445
AC_2018_4389	x-121	464	701	1060	M	3	159	50.1	304	452	460
AC_2018_4390	x-121	464	701	1060	F	3	195	90.1	338	554	495
AC_2018_4392	x-121	464	701	1060	F	3	184	64.2	324	477	440
AC_2018_4393	x-121	464	701	1060	M	3	142	31.4	272	247	425
AC_2018_4394	x-121	464	701	1059	M	4	165	57.1	322	489	475
AC_2018_4395	x-121	464	701	1060	F	3	172	59.8	335	509	435
AC_2018_4396	x-121	464	701	1059	M	4	144	32.3	311	421	465
AC_2018_4397	x-121	464	702	1059	M	4	170	57.5	325	463	475
AC_2018_4399	x-121	464	701	1060	M	2	160	46.9	327	450	465
AC_2018_4400	x-121	464	701	1060	M	3	155	41.8	305	407	440
AC_2018_4401	x-121	464	701	1059	M	4	150	38.9	315	407	480
AC_2018_4402	x-121	464	701	1060	M	2	180	62.6	342	555	475
AC_2018_4403	x-121	464	701	1060	UNK	3	146	34.9	285	305	445
AC_2018_4404	x-121	464	702	1061	M	2	157	46.8	301	375	470
AC_2018_4405	x-121	464	701	1060	F	3	185	80.9	320	494	420
AC_2018_4406	x-121	464	701	1059	UNK	4	186	72	339	565	420
AC_2018_4407	x-121	464	701	1061	F	2	153	44.3	303	404	395
AC_2018_4468	x-122	464	701	1059	M	4	178	67.9	300	374	445
AC_2018_4469	x-122	464	702	1060	M	2	180	62.9	331	471	445
AC_2018_4470	x-122	464	701	1060	M	2	166	54.9	310	420	445
AC_2018_4471	x-122	464	701	1060	UNK	3	160	44.5	289	295	440
AC_2018_4472	x-122	464	701	1060	M	2	180	67.5	324	503	455
AC_2018_4473	x-122	464	701	1060	M	3	155	43.1	269	257	410
AC_2018_4474	x-122	464	702	1059	F	4	161	44.2	285	308	425
AC_2018_4475	x-122	464	701	1060	M	3	153	39.3	284	327	435
AC_2018_4476	x-122	464	701	1059	UNK	4	164	48.5	301	309	440
AC_2018_4478	x-122	464	701	1061	F	2	180	55.6	322	447	455
AC_2018_4479	x-122	464	701	1060	M	3	174	60.1	315	492	440
AC_2018_4481	x-122	464	701	1061	M	2	179	71.4	315	474	455
AC_2018_4484	x-122	464	701	1060	M	3	189	71.1	320	456	465
AC_2018_4486	x-122	464	701	1059	F	4	170	48.4	293	222	430
AC_2018_4488	x-122	464	701	1060	M	3	154	43.8	280	322	425
AC_2018_4489	x-122	464	701	1061	UNK	2	151	39.9	295	355	450
AC_2018_4490	x-122	464	701	1059	M	4	162	45.3	306	409	440
AC_2018_4491	x-122	464	702	1059	F	4	190	72.8	336	510	465
AC_2018_4493	x-122	464	701	1060	F	3	202	90.7	335	506	560
AC_2018_4494	x-122	464	701	1060	F	2	145	32.7	270	277	370
AC_2018_4495	x-122	464	701	1060	F	3	155	43.7	286	348	405
AC_2018_4496	x-122	464	702	1060	F	2	147	36.2	270	280	390
AC_2018_4497	x-122	464	701	1061	UNK	2	167	51.6	315	413	420
AC_2018_4558	x-123	461	698	1057	F	3	140	32	344	218	395
AC_2018_4559	x-123	461	698	1058	UNK	2	182	66.3	326	441	480
AC_2018_4560	x-123	461	698	1057	F	3	205	94.7	350	566	460
AC_2018_4561	x-123	461	699	1057	F	2	190	76	333	486	460
AC_2018_4562	x-123	461	698	1057	F	3	195	86.2	343	575	495
AC_2018_4563	x-123	461	698	1056	M	4	202	85.7	355	627	500
AC_2018_4564	x-123	461	698	1056	F	4	192	77.4	306	399	440
AC_2018_4565	x-123	461	699	1058	F	2	171	54	319	433	430
AC_2018_4567	x-123	461	698	1057	UNK	3	140	30.8	285	318	435
AC_2018_4568	x-123	461	698	1057	UNK	2	206	103.3	340	555	480
AC_2018_4569	x-123	461	698	1057	M	2	185	66.4	316	406	435
AC_2018_4570	x-123	461	698	1057	M	3	190	81.5	330	540	470
AC_2018_4571	x-123	461	699	1057	M	2	192	44.3	335	493	475
AC_2018_4572	x-123	461	698	1058	M	2	206	98.2	345	582	485
AC_2018_4573	x-123	461	698	1056	M	4	190	80.3	353	651	505
AC_2018_4574	x-123	461	698	1056	UNK	4	154	39.6	306	386	440
AC_2018_4575	x-123	461	698	1057	M	3	174	56.3	338	519	485
AC_2018_4576	x-123	461	698	1057	F	2	158	47.9	296	370	420
AC_2018_4577	x-123	461	698	1057	M	3	202	85.3	341	561	475
AC_2018_4578	x-123	461	699	1057	M	2	208	102.6	351	653	490
AC_2018_4579	x-123	461	698	1057	UNK	3	174	59.8	328	453	475
AC_2018_4580	x-123	461	698	1057	F	3	173	55	315	458	465
AC_2018_4581	x-123	461	698	1058	M	2	165	51.2	315	439	450
AC_2018_4582	x-123	461	699	1057	F	2	158	43.8	296	345	430
AC_2018_4583	x-123	461	698	1057	UNK	2	150	42.2	258	240	380
AC_2018_4584	x-123	461	698	1056	M	4	209	98.6	335	562	460
AC_2018_4585	x-123	461	698	1056	F	4	224	126.1	385	829	485
AC_2018_4586	x-123	461	699	1056	UNK	4	145	36.2	275	278	430
AC_2018_4587	x-123	461	698	1057	UNK	3	142	31.2	312	395	485
AC_2018_4588	x-124	461	698	1056	M	4	210	104.4	356	646	455
AC_2018_4590	x-124	461	699	1056	M	4	220	114.3	360	678	485
AC_2018_4592	x-124	461	698	1057	F	3	137	30.8	278	281	440
AC_2018_4593	x-124	461	698	1057	UNK	3	140	37.1	265	259	360
AC_2018_4594	x-124	461	698	1057	F	3	196	85.3	338	529	465
AC_2018_4595	x-124	461	698	1057	M	3	140	32.6	306	409	455
AC_2018_4596	x-124	461	699	1058	UNK	2	145	34.7	290	310	420
AC_2018_4598	x-124	461	698	1058	F	2	166	54.7	310	435	405
AC_2018_4599	x-124	461	698	1058	M	2	149	39	285	328	405
AC_2018_4600	x-124	461	698	1057	M	2	190	80.6	338	635	455
AC_2018_4601	x-124	461	698	1056	M	4	200	92.4	360	655	500
AC_2018_4602	x-124	461	699	1056	M	4	182	73.8	343	511	500
AC_2018_4603	x-124	461	698	1057	M	2	182	70.8	303	422	430
AC_2018_4604	x-124	461	698	1057	M	3	205	106.7	355	640	465
AC_2018_4605	x-124	461	699	1057	F	2	141	38	286	317	450
AC_2018_4606	x-124	461	698	1056	F	4	216	118.1	356	732	445
AC_2018_4607	x-124	461	698	1056	F	4	142	35.4	290	321	405
AC_2018_4608	x-124	461	698	1056	F	4	215	122.9	351	600	470
AC_2018_4609	x-124	461	698	1057	UNK	3	153	46.1	280	354	430
AC_2018_4610	x-124	461	699	1057	M	2	203	94.4	338	511	505
AC_2018_4611	x-124	461	698	1056	F	4	136	31.2	271	299	410
AC_2018_4612	x-124	461	698	1057	UNK	2	190	82.3	334	504	480
AC_2018_4613	x-124	461	699	1056	M	4	178	61.8	337	500	475
AC_2018_4614	x-124	461	698	1056	M	4	186	77.9	320	442	455
AC_2018_4615	x-124	461	698	1058	F	2	167	56.8	320	495	465
AC_2018_4616	x-124	461	698	1058	M	2	140	29.7	265	227	420
AC_2018_4617	x-124	461	698	1058	UNK	2	150	40.6	301	356	400
AC_2018_4618	x-125	461	699	1056	F	4	196	78.3	340	531	465
AC_2018_4619	x-125	461	698	1056	F	4	187	69	330	462	465
AC_2018_4620	x-125	461	698	1056	M	4	197	84.2	352	659	505
AC_2018_4621	x-125	461	698	1058	F	2	183	65.5	316	424	455
AC_2018_4622	x-125	461	698	1057	M	3	188	73.3	326	497	475
AC_2018_4623	x-125	461	698	1058	UNK	2	170	60.9	266	288	380
AC_2018_4624	x-125	461	698	1057	M	3	162	45.6	306	381	470
AC_2018_4625	x-125	461	698	1057	UNK	0	171	57.5	329	493	465
AC_2018_4627	x-125	461	699	1056	M	4	195	84.3	350	600	500
AC_2018_4628	x-125	461	699	1058	F	2	180	62.6	295	369	420
AC_2018_4629	x-125	461	698	1057	F	3	181	64	324	469	465
AC_2018_4630	x-125	461	699	1056	M	4	156	39.8	312	441	460
AC_2018_4631	x-125	461	698	1057	M	3	182	68.7	329	353	485
AC_2018_4632	x-125	461	698	1057	M	3	210	90.1	377	814	525
AC_2018_4634	x-125	461	698	1057	UNK	3	204	100.4	362	760	480
AC_2018_4635	x-125	461	698	1056	M	4	186	70.3	340	548	485
AC_2018_4636	x-125	461	698	1056	M	4	180	64.6	328	494	475
AC_2018_4637	x-125	461	698	1058	M	2	200	93.3	345	600	495
AC_2018_4638	x-125	461	698	1058	M	2	155	41.3	284	314	430
AC_2018_4639	x-125	461	699	1056	UNK	4	169	49.3	279	291	420
AC_2018_4640	x-125	461	698	1057	F	3	181	70	291	353	410
AC_2018_4642	x-125	461	698	1058	UNK	0	197	86.9	341	535	495
AC_2018_4643	x-125	461	699	1058	F	2	190	78	338	598	480
AC_2018_4644	x-125	461	698	1057	F	3	185	70.8	330	511	495
AC_2018_4645	x-125	461	698	1057	F	3	173	53.5	305	422	465
AC_2018_4646	x-125	461	698	1057	M	3	176	63.6	235	595	475
AC_2018_4647	x-125	461	698	1057	UNK	0	196	83.9	355	605	500
